# Supplementary material for: Radiocarbon Palaeolithic Europe database: A regularly updated dataset of the radiometric data regarding the Palaeolithic of Europe, Siberia included
Source: Data Brief. 2020 Jun 4;31:105793. doi: 10.1016/j.dib.2020.105793 (PMC7300123; doi:10.1016/j.dib.2020.105793)
Supplement: Supplementary file 1 [file mmc1.xlsx]

## Sheet: Radiocarbon Palaeolithic Europe
Sitename	Labref	Age	Sigma +/-	Sigma -	Method	Sample	Result reliabilily	Country	Cult stage	Cult. layer_id	Coord_lat	Coord_long	Bibliogr_ref
A Valina	Lod-242	10320	220		Conv 14C	charcoal	Reliable	Spain	?Mousterian, Chatelperronian	IV	43.3167	-7.46667	Fortea Perez, J. 1996 (UISPP, Forli 1996, Commission Paleolithique Superieur, bilan 1991-1996; ERAUL 76; ed. M. Otte: 329-44, esp. 329). ROSA VILLAR QUINTEIRO,https://www.nespos.org/pages/viewpage.action?pageId=65804
A Valina	GrN-20836	16420	70		Conv 14C	Charcoal	Reliable	Spain	Upper Palaeolithic	south profile (NV)	43.3167	-7.46667	Fabregas R. e.a.2010. El Paleolithico superior penninsular Novedades del siglo XXI.
A Valina	GrN-20838	21870	780	710	Conv 14C	Charcoal	Reliable	Spain	Upper Palaeolithic	south profile (NV)	43.3167	-7.46667	Fabregas R. e.a.2010. El Paleolithico superior penninsular Novedades del siglo XXI.
A Valina	GrA-3014	31600	250		AMS	charcoal	Reliable	Spain	?Mousterian, Chatelperronian	IV	43.3167	-7.46667	Fortea Perez, J. 1996 (UISPP, Forli 1996, Commission Paleolithique Superieur, bilan 1991-1996; ERAUL 76; ed. M. Otte: 329-44, esp. 329). ROSA VILLAR QUINTEIRO,https://www.nespos.org/pages/viewpage.action?pageId=65804
A Valina	GrN-20833	31730	2800	2110	Conv 14C	bone from level V?	Reliable	Spain	?Mousterian, Chatelperronian	IV	43.3167	-7.46667	Fortea Perez, J. 1996 (UISPP, Forli 1996, Commission Paleolithique Superieur, bilan 1991-1996; ERAUL 76; ed. M. Otte: 329-44, esp. 329). ROSA VILLAR QUINTEIRO,https://www.nespos.org/pages/viewpage.action?pageId=65804
A Valina	GrN-17729	34800	1900	1500	Conv 14C	bone	Reliable	Spain	?Mousterian, Chatelperronian	IV	43.3167	-7.46667	Fortea Perez, J. 1996 (UISPP, Forli 1996, Commission Paleolithique Superieur, bilan 1991-1996; ERAUL 76; ed. M. Otte: 329-44, esp. 329). ROSA VILLAR QUINTEIRO,https://www.nespos.org/pages/viewpage.action?pageId=65804
Aamosen	C-433(b)	9927	830		Conv 14C	charcoal hazelnut	Reliable	Denmark	Epipalaeolithic	Kildegaard-K, Ul. 0, house 1	55.43	11.3	CalPal Archaeological 14C-Database Europ.xls
Aamosen	C-433	9929	350		AMS	from hous 1	Reliable	Denmark	Epipalaeolithic	Kildegaard-K, Ul. 0, house 1	55.43	11.3	CalPal Archaeological 14C-Database Europ.xls
Aamosen	C-433(a)	9935	440		Conv 14C	charcoal hazelnut	Reliable	Denmark	Epipalaeolithic	Kildegaard-K, Ul. 0, house 1	55.43	11.3	CalPal Archaeological 14C-Database Europ.xls
Aardhorst	GrN-4180	11140	70		Conv 14C	charcoal probalby from a deflated Usselo soil	Unreliable	Netherlands	Middle Limburgian Mesolithic		51.4167	5.2833	Rozoy1978. Les Derniers Chasseurs, Charleville
Abauntz	Ly-1964	9530	300		Conv 14C	bones	Reliable	Spain	Azilian	d	43.0273	-2.04167	Corchon Rodriguez S. 2002. Zephyrus 55:85-142. Gonzalez-Saperiz P. e.a. 2008. QR, doi:10.10116/jqres.2008,10.006.
Abauntz	OxA-5116	11760	90		AMS	charcoal. Le charbon était collé au bloc gravé (tête de cheval)	Reliable	Spain	Magdalenian VI, Upper magdalenian	e 1, level 2r	43.0272	-2.04167	Utrilla P. et Mazo C., le versant sud des Pyrenées, IN: L'art préhistorique des Pyrénées. Musée des Antiquités Nationales.Corchon Rodriguez S. 2002. Zephyrus 55:85-142. Aura J.E. 2011. doi:10.1016/j.quaint
Abauntz	GrA-39336	12220	60		AMS	charcoal associated with harpoon	Reliable	Spain	Magdalenian VI, Upper magdalenian	e 1, level 2r	43.0272	-2.04167	Utrilla P. et Mazo C., le versant sud des Pyrenées, IN: L'art préhistorique des Pyrénées. Musée des Antiquités Nationales.Corchon Rodriguez S. 2002. Zephyrus 55:85-142. Aura J.E. 2011. doi:10.1016/j.quaint
Abauntz	CAMP-9918/Beta-67949	12340	60		AMS	bone	Reliable	Spain	Magdalenian VI, Upper magdalenian	e 1, level 2r	43.0272	-2.04167	Utrilla P. et Mazo C., le versant sud des Pyrenées, IN: L'art préhistorique des Pyrénées. Musée des Antiquités Nationales.Corchon Rodriguez S. 2002. Zephyrus 55:85-142. Aura J.E. 2011. doi:10.1016/j.quaint
Abauntz	CAMS-9918	12340	60		AMS	charcoal	Reliable	Spain	Magdalenian VI, Upper magdalenian	e 1, level 2r	43.0272	-2.04167	Utrilla P. et Mazo C., le versant sud des Pyrenées, IN: L'art préhistorique des Pyrénées. Musée des Antiquités Nationales.Corchon Rodriguez S. 2002. Zephyrus 55:85-142. Aura J.E. 2011. doi:10.1016/j.quaint
Abauntz	OxA-5983	13500	160		AMS	bone (spatule decored)	Reliable	Spain	Magdalenian (IV or V) Upper magdalenian	E 2	43.0273	-2.04167	Utrilla 1982, Traboyos de Arqueologic Navarra n°3: 203-345. Utrilla P. and Mazo C. 1005: le Paléolithic Supérieur dans le versant sud des Pyrénées. Pyrénées lithiques 243-262 CTHS Paris. Gonzalez-Saperiz P. e.a. 2008. QR, doi:10.10116/jqres.2008,10.006.
Abauntz	Beta-65723	14470	480		AMS	charcoal	Reliable	Spain		C	43.0273	-2.04167	Utrilla P. et Mazo C., le versant sud des Pyrenées, IN: L'art préhistorique des Pyrénées. Musée des Antiquités Nationales.Corchon Rodriguez S. 2002. Zephyrus 55:85-142. Aura J.E. 2011. doi:10.1016/j.quaint
Abauntz	Beta-65726	14950	840		Conv 14C	same sample as CAMS-9918	Unreliable	Spain	Magdalenian VI, Upper magdalenian	e 1, level 2r	43.0272	-2.04167	Utrilla P. et Mazo C., le versant sud des Pyrenées, IN: L'art préhistorique des Pyrénées. Musée des Antiquités Nationales.Corchon Rodriguez S. 2002. Zephyrus 55:85-142. Aura J.E. 2011. doi:10.1016/j.quaint
Abauntz	GrN-16316	15460	130		Conv 14C	Bone	Reliable	Spain		e	43.0273	-2.04167	https://sites.google.com/ehu.eus/c14peninsulaiberica/dataciones-14
Abauntz	Ly-1965	15800	350		Conv 14C	bone	Reliable	Spain		e	43.0273	-2.04167	https://sites.google.com/ehu.eus/c14peninsulaiberica/dataciones-14
Abauntz	GrN-21011	21600	210		Conv 14C	bone	Reliable	Spain		?	43.0273	-2.04167	https://sites.google.com/ehu.eus/c14peninsulaiberica/dataciones-14
Abauntz	GrA-16960	45000	0		AMS		Reliable	Spain	Mousterian of Acheulean tradition	h	43.0273	-2.04167	www.aragoninvestiga.org/files/articulohabitantes2.doc. J. Rios-Garaizar / Quaternary International 433 (2017) 50-63
Abauntz		47000	700		other	AAR	Reliable	Spain	Mousterian of Acheulean tradition	h	43.0273	-2.04167	www.aragoninvestiga.org/files/articulohabitantes2.doc. J. Rios-Garaizar / Quaternary International 433 (2017) 50-63
Abbeville, Carriere Carpentier		446000	32000		other	ESR on quartz from Q12-1 sheet VII, layer 3(slope)	Reliable	France	Lower Palaeolithic, Acheulean		50.1013	1.84028	Bosinski G. 2006. C.R. Palevol 5: 311-317. Voinchet P. 2015. JQS 30: 610-622.
Abbeville, Carriere Carpentier		496000	44000		other	ESR on quartz from Q12-1 sheet VII, layer 3(slope)	Reliable	France	Lower Palaeolithic, Acheulean		50.1013	1.84028	Bosinski G. 2006. C.R. Palevol 5: 311-317. Voinchet P. 2015. JQS 30: 610-622.
Abbeville, Carriere Carpentier	CC 10	539000	40		other	ESR/U on tooth enamel from unit 4c	Reliable	France	Lower Palaeolithic, Acheulean		50.1013	1.84028	Bosinski G. 2006. C.R. Palevol 5: 311-317. Voinchet P. 2015. JQS 30: 610-622.
Abbeville, Carriere Carpentier		573000	143000		other	ESR on quartz from Q1 sheet VI, lfluvial sands	Reliable	France	Lower Palaeolithic, Acheulean		50.1013	1.84028	Bosinski G. 2006. C.R. Palevol 5: 311-317. Voinchet P. 2015. JQS 30: 610-622.
Abbeville, Carriere Carpentier		576000	9000		other	ESR on quartz from Q3 sheet VII, layer 4c (fluvial)	Reliable	France	Lower Palaeolithic, Acheulean		50.1013	1.84028	Bosinski G. 2006. C.R. Palevol 5: 311-317. Voinchet P. 2015. JQS 30: 610-622.
Abbeville, Carriere Carpentier		588000	72000		other	ESR on quartz from Q5 sheet VII, layer 4c (fluvial)	Reliable	France	Lower Palaeolithic, Acheulean		50.1013	1.84028	Bosinski G. 2006. C.R. Palevol 5: 311-317. Voinchet P. 2015. JQS 30: 610-622.
Abbeville, Carriere Carpentier		614000	81000		other	ESR on quartz from Q6 sheet VII, layer 5b (fluvial)	Reliable	France	Lower Palaeolithic, Acheulean		50.1013	1.84028	Bosinski G. 2006. C.R. Palevol 5: 311-317. Voinchet P. 2015. JQS 30: 610-622.
Abbeville, Carriere Carpentier	CC3	615000	50000		other	ESR/U on tooth enamel from unit 4C	Reliable	France	Lower Palaeolithic, Acheulean		50.1013	1.84028	Bosinski G. 2006. C.R. Palevol 5: 311-317. Voinchet P. 2015. JQS 30: 610-622.
Abbeville, Carriere Carpentier		711000	285000		other	ESR on quartz from Q4 sheet VII, layer 4d (fluvial)	Reliable	France	Lower Palaeolithic, Acheulean		50.1013	1.84028	Bosinski G. 2006. C.R. Palevol 5: 311-317. Voinchet P. 2015. JQS 30: 610-622.
Abbeville, Carriere Carpentier		757000	153000		other	ESR on quartz from Q1 sheet VII, layer 4b (fluvial)	Reliable	France	Lower Palaeolithic, Acheulean		50.1013	1.84028	Bosinski G. 2006. C.R. Palevol 5: 311-317. Voinchet P. 2015. JQS 30: 610-622.
Abeurador	AA-13083	9755	110		Conv 14C	os de lapin	Reliable	France	£Sauveterrian	7	43.3667	2.56667	Vaquer J. e.a. 2009. Melangers offerts a Jean Guilaine. Toulouse: 760-
Abeurador	AA-13084	9845	115		Conv 14C	os de lapin	Reliable	France	£Sauveterrian	7	43.3667	2.56667	Vaquer J. e.a. 2009. Melangers offerts a Jean Guilaine. Toulouse: 760-
Abeurador	Gif-6746	10480	100		Conv 14C	charcoal	Reliable	France	Azilian	A 8	43.3667	2.56667	Hentz C. & Thiebault C. 1998. Quaternary Research 56-68.
Abeurador	LYON-950	10580	85		AMS	graines de genevriers	Reliable	France		F9A	43.3667	2.56667	Vaquer J. e.a. 2009. Melangers offerts a Jean Guilaine. Toulouse: 760-
Abeurador	LYON-951/OxA	11090	90		AMS	graines	Reliable	France	Azilian	F8B	43.3667	2.56667	Vaquer J. e.a. 2009. Melangers offerts a Jean Guilaine. Toulouse: 760-
Abeurador	LYON-949/OxA	14735	80		AMS	graines de genevriers	Reliable	France	Fiinal Palaeolithic	F10B	43.1943	22.3606	Vaquer J. e.a. 2009. Melangers offerts a Jean Guilaine. Toulouse: 760-
Abri Bourgeois Delaunay		71000	6000		other	U/Th	Reliable	France		Stalag. S/pol. 7	45.6667	0.4667	Jaubert J. 2002. In: Le Dernier Interglaciaire et les occupations humaines du paléolithique moyen. CERP 8: 143-156.
Abri Bourgeois Delaunay		97000	6000		other	U/Th?	Reliable	France		Plancher 7	45.6667	0.4667	Jaubert J. 2002. In: Le Dernier Interglaciaire et les occupations humaines du paléolithique moyen. CERP 8: 143-156.
Abri Bourgeois Delaunay		101000	12000		other	U/Th	Reliable	France		Plancher 7	45.6667	0.4667	Jaubert J. 2002. In: Le Dernier Interglaciaire et les occupations humaines du paléolithique moyen. CERP 8: 143-156.
Abri Bourgeois Delaunay		106000	10000		other	U/Th?	Reliable	France		Plancher 7	45.6667	0.4667	Jaubert J. 2002. In: Le Dernier Interglaciaire et les occupations humaines du paléolithique moyen. CERP 8: 143-156.
Abri Bourgeois Delaunay		117000	5000		other	U/Th	Reliable	France		Plancher 11	45.6667	0.4467	Jaubert J. 2002. In: Le Dernier Interglaciaire et les occupations humaines du paléolithique moyen. CERP 8: 143-156. https://www.nespos.org/display/PublicNesposSpace/Abri+Bourgeois-Delaunay+11+-+mandible+%28BD1%29
Abri Bourgeois Delaunay		146000	16000		other	U/Th	Reliable	France		Plancher 11	45.6667	0.4467	Jaubert J. 2002. In: Le Dernier Interglaciaire et les occupations humaines du paléolithique moyen. CERP 8: 143-156. https://www.nespos.org/display/PublicNesposSpace/Abri+Bourgeois-Delaunay+11+-+mandible+%28BD1%29
Abri Bourgeois Delaunay		151000	15000		other	U/Th	Reliable	France		Plancher 11	45.6667	0.4467	Jaubert J. 2002. In: Le Dernier Interglaciaire et les occupations humaines du paléolithique moyen. CERP 8: 143-156. https://www.nespos.org/display/PublicNesposSpace/Abri+Bourgeois-Delaunay+11+-+mandible+%28BD1%29
Abri Bourgeois Delaunay		159000	32000	13000	other	U/Th	Reliable	France		Plancher 11 base	45.6667	0.4667	Jaubert J. 2002. In: Le Dernier Interglaciaire et les occupations humaines du paléolithique moyen. CERP 8: 143-156.
Abri Bourgeois-Delaunay, La Chaise		112000	5000		other	travertine	Reliable	France		11, traveretine	45.6667	0.46667	Valladas H., Mercier N. Falgueres C. & Bahain J.-J. 1999. Gallia Prehistorie 41: 153-166.
Abri Bourgeois-Delaunay, La Chaise		151000	15000		other	travertine	Reliable	France		11, traveretine	45.6667	0.46667	Valladas H., Mercier N. Falgueres C. & Bahain J.-J. 1999. Gallia Prehistorie 41: 153-166.
Abri Bourgeois-Delaunay, La Chaise,		71000	6000		other		Reliable	France	sterile above Typical Mousterian (layer 8 & 10)	7	45.6667	0.46667	Valladas H., Mercier N. Falgueres C. & Bahain J.-J. 1999. Gallia Prehistorie 41: 153-166.
Abri Bourgeois-Delaunay, La Chaise,		114000	7000		other	stalagmite	Reliable	France	sterile above Typical Mousterian (layer 8 & 10)	7	45.6667	0.46667	Valladas H., Mercier N. Falgueres C. & Bahain J.-J. 1999. Gallia Prehistorie 41: 153-166.
Abri de la Tete du Chien	Ly-1175	10110	440		Conv 14C	Bone	Reliable	France	Azilian	-1.0m	44.0833	1.71667	G Délibrias, J Evin - Bulletin de la Société préhistorique française, 1980
Abri de Pie-Lombard		67000	8100		TL	flint	Reliable	France	Typical Mousterian		43.7168	7.04994	Jaubert J. 2002. In: Le Dernier Interglaciaire et les occupations humaines du paléolithique moyen. CERP 8: 143-156.
Abri de Pie-Lombard		73800	9600		TL	flint	Reliable	France	Typical Mousterian		43.7168	7.04994	Jaubert J. 2002. In: Le Dernier Interglaciaire et les occupations humaines du paléolithique moyen. CERP 8: 143-156.
Abri de Pie-Lombard		108400	9800		TL	flint	Reliable	France	Typical Mousterian		43.7168	7.04994	Jaubert J. 2002. In: Le Dernier Interglaciaire et les occupations humaines du paléolithique moyen. CERP 8: 143-156.
Abri des Autours	OxA-5838	9090	75		AMS	human bone	Reliable	Belgium	Mesolithic burial	Tomb 2	50.25	4.9	Bronk Ramsey C. et al. 2002. Archaeometry 44: 1-149.
Abri des Autours	OxA-4917	9500	75		AMS	human bone crelated	Reliable	Belgium	Mesolithic burial	tomb 3	50.22	4.89	Bronk Ramsey C. et al. 2002. Archaeometry 44: 1-149. Meiklejohn C. e.a. 2014 Mesolithic Miscellany 22: 10-39,
Abri du Mannlefelsen	Ny-21	10220	330		Conv 14C		Reliable	France	Epipalaeolithic, Late Palaeolithic	S	47.45	7.2333	David G. 1996. Gallia Prehistoire 38: 111-248. Meiklejohn 201, Mesolithic Miscellany 21:1: 10-56,
Abri du Mannlefelsen	Lv-1036	10560	200		Conv 14C	bone from layer O2-O3	Reliable	France	Epipalaeolithic, Late Palaeolithic	S	47.45	7.2333	David G. 1996. Gallia Prehistoire 38: 111-248. Meiklejohn 201, Mesolithic Miscellany 21:1: 10-56,
Abri du Mannlefelsen	?	10770	50		Conv 14C	cervus bone	Reliable	France	Epipalaeolithic	R	47.45	4.2333	Mevel L. e.a. 2012. LES GROUPES CULTURELS DE LA TRANSITION PLÉISTOCÈNE-HOLOCÈNE ENTRE ATLANTIQUE ET ADRIATIQUE
Abri du Mannlefelsen	Lv-1090	11080	100		Conv 14C	charcoal	Reliable	France	Epipalaeolithic, Late Palaeolithic	S	47.45	7.2333	David G. 1996. Gallia Prehistoire 38: 111-248. Meiklejohn 201, Mesolithic Miscellany 21:1: 10-56,
Abri du Mannlefelsen	Lv-1144	11760	120		Conv 14C	charcoal not treated with NaOH	Reliable	France	Epipalaeolithic, Late Palaeolithic	S	47.45	7.2333	David G. 1996. Gallia Prehistoire 38: 111-248. Meiklejohn 201, Mesolithic Miscellany 21:1: 10-56,
Abri du Moulin	LYON-914	11450	95		AMS	Charcoal	Reliable	France	Magdalenian	H19 Couche 11	42.9833	0.58333	Banadora, Banque de données des dates radiocarbones de Lyon pour l'Europe et le Proche-Orient P Galate - … at: http://www. archeometrie. mom. fr/Banadora, 2011
Abri du Moulin	LYON-913	11520	100		AMS	Charcoal	Reliable	France	Upper Magdalenian	H18 Couche 7	42.9833	0.5833	RAAAL DE, LOS PIRINEOS, EN EL MAGDALENIENSE - researchgate.net
Abri Fritsch	Ly-1001	14960	380		Conv 14C	burned bone	Reliable	France	Early Badegoulian	5b	46.6363	1.063	Terberger T. et al. 2002. Antiquity 76, 293: 691-699. Debout G. e.a. 2012. QI
Abri Fritsch	Ly-1122	16530	550		Conv 14C	bone	Reliable	France	Badegoulian	4	46.6363	1.063	R Amouroux, M Dunand, M Chastrette - Bulletin de la Société préhistorique …, 1978 - JSTOR
Abri Fritsch	Ly-1121	17130	550		Conv 14C	bone	Reliable	France	Badegoulian	3A	46.6363	1.063	R Amouroux, M Dunand, M Chastrette - Bulletin de la Société préhistorique …, 1978 - JSTOR
Abri Fritsch	Ly-1123	17280	350		Conv 14C	Bone	Reliable	France	Early Badegoulian	5b	46.6363	1.063	Terberger T. et al. 2002. Antiquity 76, 293: 691-699. Debout G. e.a. 2012. QI
Abri Fritsch	Ly-1124	17980	150		Conv 14C	Bone	Reliable	France	Badegoulian Magdalenian 0	6	46.6363	1.063	Street,M,aspects of Late Upper Palaeolithic settlement and chronology in northern Central Europe(after Chollet,1989 ;Delibrias et al.,1976 and Lorblanchet,1989.)
Abri Fritsch		17980	150		other		Reliable	France	Badegoulian Magdalenian 0	6	46.6363	1.063	Street,M,aspects of Late Upper Palaeolithic settlement and chronology in northern Central Europe(after Chollet,1989 ;Delibrias et al.,1976 and Lorblanchet,1989.)
Abri Fritsch	GrN-5499	19180	230		Conv 14C	burned bone	Reliable	France	Badegoulian, Final Solutrean	8d	46.6363	1.063	T Terberger, M Street - Antiquity, 2002 - cambridge.org
Abri Gay	Ly-725	11660	240		Conv 14C	bone microfauna	Reliable	France	Azilian	M13	46.0833	5.4	Bridault A. et al. 2000. In SFP mémoire 28: 47-57.
Abri Gay	LYON-640/GrA-9705	12160	60		AMS	reindeer	Reliable	France	Magdalenian	F2b, 13M-909	46.0833	5.4	Mevel L. 2010. PhD, Paris Ouest.
Abri Gay	LYON-1454	12505	65		AMS	Eland bone (but level is not sure)	Unreliable	France	Magdalenian-Azilian, Upper Magdalenian	430 P13	46.0833	5.4	Bereiziat G. 2013. L'Anthropologie 117: 94-119.
Abri Gay	GrA-9720/Lyon-1542	12980	70		AMS	reindeer bone	Reliable	France	Magdalenian, Upper Magdalenian	G18, F2d	46.0833	5.4	Bridault A. et al. 2000. In SFP mémoire 28: 47-57. Langlais M. e.a. 2012. QI 272-273: 138-149. Mevel L. 2013. Aniquity:389.
Abri Gay	LYON-639/GrA-9720)	12980	70		AMS	Bone	Reliable	France	Magdalenian, Middle Magdalenian	F2d	46.0833	5.4	DESBROSSE R.1977 L'abri Gay à Poncin (Ain), nouveau gisement azilien du Bassin rhodanien. ; CONGRES PREHISTORIQUE DE FRANCE. C.r. 20e Session, Provence, 1-7, juil. 1974. p. 122-129, Mevel L. 2013. Aniquity:389.
Abri Gay	LYON-1543	13795	100		AMS	Glutton bone	Unreliable	France	Magdalenian, Upper Magdalenian	81 I-15	45.0833	5.4	Bereiziat G. 2013. L'Anthropologie 117: 94-119. Mevel L. 2013. Aniquity:389.
Abri Martin	LTL-8015A	9686	75		Conv 14C	Charcoal	Reliable	France	Epipalaeolithic, Terminal Epigravettian	2-3	43.8	6.95	Naudinot N. e.a. 2014. JAS ip.
Abri Martin	LTL-8014A	10069	80		Conv 14C	Charcoal	Reliable	France	Epipalaeolithic, Terminal Epigravettian	2-3	43.8	6.95	Naudinot N. e.a. 2014. JAS ip.
Abri Martin	MC-2345	10200	200		Conv 14C	Charcoal	Reliable	France	Epipalaeolithic, Terminal Epigravettian	2-3	43.8	6.95	Naudinot N. e.a. 2014. JAS ip.
Abri Martin	MC-2346	10820	200		Conv 14C	Charcoal	Reliable	France	Epipalaeolithic, Terminal Epigravettian	2-3	43.8	6.95	Naudinot N. e.a. 2014. JAS ip.
Abri Martin	MC-2348	12000	250		Conv 14C		Reliable	France	Epibouverien, ER2	5	43.8	6.95	Onoratini,G and Renault-Miskovsky,J, isotope stages 2 and 3: humans, their ecology & cultural adaptations,p131-174 . Naudinot N. e.a. 2014. JAS ip.
Abri Martin	LTL-8016A	12191	60		Conv 14C	Charcoal	Reliable	France	Epibouverien, ER2	5	43.8	6.95	Onoratini,G and Renault-Miskovsky,J, isotope stages 2 and 3: humans, their ecology & cultural adaptations,p131-174 . Naudinot N. e.a. 2014. JAS ip.
Abri Martin	MC-2347	12400	500		Conv 14C	Charcoal	Reliable	France	Epipalaeolithic, Terminal Epigravettian	2-3	43.8	6.95	Naudinot N. e.a. 2014. JAS ip.
Abri nord de Bavans	Gif-6062	10200	140		Conv 14C	bone	Reliable	France	Epipalaeolithic	8	47.4833	6.73333	David S. e.a.. 1989. In: Rigaud J.Ph. Le Magdalenien en Europe. Eraul 38.
Abri nord de Bavans	Gif-6061	12220	170		Conv 14C	bone from a hearth	Reliable	France	Late Magdalenian	9	47.4833	6.7333	Desbrosse R.1996. Eraul 76:: 227-237.
Abri Pataud	GrN-3644	10450	120		Conv 14C	bone	Reliable	France	perigordian		44.9379	1.01205	Banadora
Abri Pataud	GrN-2080	10600	300		Conv 14C	charbon	Reliable	France	Protomagdalenian	2	44.9379	1.01205	Zazzo A. e.a. 2014. Radiocarbon 56. L. Chiotti et al. / Quaternary International 359-360 (2015) 406e422
Abri Pataud	GrN-2079	11320	110		Conv 14C	bone	Reliable	France	Protomagdalenian	2	44.9379	1.01205	Zazzo A. e.a. 2014. Radiocarbon 56. L. Chiotti et al. / Quaternary International 359-360 (2015) 406e422
Abri Pataud	GrN-2054	15080	100		Conv 14C	bone	Reliable	France	Protomagdalenian	2	44.9379	1.01205	Zazzo A. e.a. 2014. Radiocarbon 56. L. Chiotti et al. / Quaternary International 359-360 (2015) 406e422
Abri Pataud	GrN-2254	15215	250		Conv 14C	bone	Reliable	France	Protomagdalenian	2	44.9379	1.01205	Zazzo A. e.a. 2014. Radiocarbon 56. L. Chiotti et al. / Quaternary International 359-360 (2015) 406e422
Abri Pataud	GrN-2064	17605	420		Conv 14C	bone	Reliable	France	Protomagdalenian	2	44.9379	1.01205	Zazzo A. e.a. 2014. Radiocarbon 56. L. Chiotti et al. / Quaternary International 359-360 (2015) 406e422
Abri Pataud	GrN-5455	17605	420		Conv 14C	bone	Reliable	France	Protomagdalenian	2	44.9379	1.01205	Zazzo A. e.a. 2014. Radiocarbon 56. L. Chiotti et al. / Quaternary International 359-360 (2015) 406e422
Abri Pataud	GrA-37873	18040	80		AMS	human vertebra	Reliable	France	Protomagdalenian	2	44.9379	1.01205	Zazzo A. e.a. 2014. Radiocarbon 56. L. Chiotti et al. / Quaternary International 359-360 (2015) 406e422
Abri Pataud	GrN-1864	18470	280		Conv 14C	charred bone/ashes ("bone" fraction)	Unreliable	France	Gravettian, Recent Gravettian	3, (lens 2a?)	44.9379	1.01205	Pettitt e.a. 2003. JAS 30: 1685-1693
Abri Pataud	GrN-1885	19300	170		Conv 14C	burned bone	Reliable	France	Protomagdalenian	2B	44.9379	1.01205	Movius H. L., 1975. Excavation of the Abri Pataud (Eyzies (Dordogne). Peabody Museum of Archaeology and Ethnology
Abri Pataud	GrN-3255	19650	300		Conv 14C	bone collagen from sublayer 2	Reliable	France	Protomagdalenian	2	44.9379	1.01205	Zazzo A. e.a. 2014. Radiocarbon 56. L. Chiotti et al. / Quaternary International 359-360 (2015) 406e422
Abri Pataud	OxA-688	19700	350		AMS	bone	Reliable	France	Evolved Aurignacian	6	44.9379	1.01205	Movius H. L., 1975. Excavation of the Abri Pataud (Eyzies (Dordogne). Peabody Museum of Archaeology and Ethnology. http://tel.ccsd.cnrs.fr/docs/00/03/41/72/PDF/abri%20Pataud.pdf. Higham T. e.a. 2011. JHE 61: 549-563
Abri Pataud	GrN-2123	19780	170		Conv 14C	bone	Reliable	France	Protomagdalenian, Upper Solutrean	2D	44.9379	1.01205	Corchon Rodriguez S. 1999. Zephyrus 52:3-32. Movius H. L., 1975. Excavation of the Abri Pataud (Eyzies (Dordogne). Peabody Museum of Archaeology and Ethnology
Abri Pataud	GrN-5453	20230	190		Conv 14C	bone	Reliable	France		2	44.9379	1.01205	Movius H. L., 1975. Excavation of the Abri Pataud (Eyzies (Dordogne). Peabody Museum of Archaeology and Ethnology
Abri Pataud	GrN-2100	20240	200		Conv 14C	bone	Reliable	France	Protomagdalenian	2	44.9379	1.01205	Zazzo A. e.a. 2014. Radiocarbon 56. L. Chiotti et al. / Quaternary International 359-360 (2015) 406e422
Abri Pataud	GrN-2115	20340	200		Conv 14C	bone collagen	Reliable	France	Proto-Magdalenian	2 (D)	44.9379	1.01205	Movius H. L., 1975. Excavation of the Abri Pataud (Eyzies (Dordogne). Peabody Museum of Archaeology and Ethnology
Abri Pataud	GrN-5452	20350	200		Conv 14C	bone	Reliable	France		2	44.9379	1.01205	Movius H. L., 1975. Excavation of the Abri Pataud (Eyzies (Dordogne). Peabody Museum of Archaeology and Ethnology
Abri Pataud	OxA-373	20400	450		AMS	bone	Reliable	France	Proto-Magdalenian [Final Gravettian]	1	44.9379	1.01205	zie Cambridge
Abri Pataud	OxA-580	20400	600		AMS	bone	Reliable	France	Gravettian, Rayssian	scree-3-4- red	44.9379	1.01205	PA Mellars, HM Bricker, JAJ Gowlett… - Current …, 1987 - journals.uchicago.edu K Douka, L Chiotti, R Nespoulet, T Higham - Journal of Human Evolution, 2020 - Elsevier
Abri Pataud	GrN-2081	20540	140		Conv 14C	bone collagen	Reliable	France	Protomagdalenian, Upper Solutrean	2D	44.9379	1.01205	Corchon Rodriguez S. 1999. Zephyrus 52:3-32. Movius H. L., 1975. Excavation of the Abri Pataud (Eyzies (Dordogne). Peabody Museum of Archaeology and Ethnology
Abri Pataud	GrN-1861	20780	170		Conv 14C	burned bone	Reliable	France	Protomagdalenian	2B	44.9379	1.01205	Movius H. L., 1975. Excavation of the Abri Pataud (Eyzies (Dordogne). Peabody Museum of Archaeology and Ethnology
Abri Pataud	GrN-4230	20810	170		Conv 14C	bone	Reliable	France	Gravettian	2 sublayer2	44.9379	1.01205	Movius H. L., 1975. Excavation of the Abri Pataud (Eyzies (Dordogne). Peabody Museum of Archaeology and Ethnology Banks W.E. 2019. Quaternary Science Reviews 220:188-214.
Abri Pataud	Grn-5454	20860	215		Conv 14C	bone	Reliable	France		2	44.9379	1.01205	Movius H. L., 1975. Excavation of the Abri Pataud (Eyzies (Dordogne). Peabody Museum of Archaeology and Ethnology
Abri Pataud	GrN-1857	20960	220		Conv 14C	burned bone	Reliable	France	Protomagdalenian	2A	44.9379	1.01205	Movius H. L., 1975. Excavation of the Abri Pataud (Eyzies (Dordogne). Peabody Museum of Archaeology and Ethnology
Abri Pataud	GrN-4231	21380	340		Conv 14C	bone	Reliable	France	Gravettian	2 sublayer2	44.9379	1.01205	Movius H. L., 1975. Excavation of the Abri Pataud (Eyzies (Dordogne). Peabody Museum of Archaeology and Ethnology Banks W.E. 2019. Quaternary Science Reviews 220:188-214.
Abri Pataud	GrN-1892	21540	160		Conv 14C	Humic material, charred bone, ashes ("remaining" fraction of GrN-1864)	Unreliable	France	Gravettian, Recent Gravettian	3, (lens 2a?)	44.9379	1.01205	Pettitt e.a. 2003. JAS 30: 1685-1693
Abri Pataud		21665	305		Conv 14C		Reliable	France	Bad		44.9379	1.01205
Abri Pataud	OxA-599	21740	450		AMS	bone	Unreliable	France	Gravettian, Recent Gravettian	3	44.9379	1.01205	Banks W.E. 2019. Quaternary Science Reviews 220:188-214.
Abri Pataud	GrN-4631	21780	215		Conv 14C	bone	Reliable	France	Gravettian	5 front	44.9379	1.01205	Movius H. L., 1975. Excavation of the Abri Pataud (Eyzies (Dordogne). Peabody Museum of Archaeology and Ethnology
Abri Pataud	GrA-45013	21800	90		AMS	bone collagenRangi!fer tarandus left metacarpal from eboulis zone a	Reliable	France	Protomagdalenian	2	44.9379	1.01205	Zazzo A. e.a. 2014. Radiocarbon 56. L. Chiotti et al. / Quaternary International 359-360 (2015) 406e422
Abri Pataud	GrA-45133	21910	90		AMS	bone collagen Rangifer tarandus tibia from eobulis zone a	Reliable	France	Protomagdalenian	2	44.9379	1.01205	Zazzo A. e.a. 2014. Radiocarbon 56. L. Chiotti et al. / Quaternary International 359-360 (2015) 406e422
Abri Pataud	GrN-1862	21940	250		Conv 14C	bone	Reliable	France	Protomagdalenian	2C	44.9379	1.01205	Movius H. L., 1975. Excavation of the Abri Pataud (Eyzies (Dordogne). Peabody Museum of Archaeology and Ethnology
Abri Pataud	OxA-162	22000	600		AMS	bone	Unreliable	France	Gravettian	2 sublayer2	44.9379	1.01205	Movius H. L., 1975. Excavation of the Abri Pataud (Eyzies (Dordogne). Peabody Museum of Archaeology and Ethnology Banks W.E. 2019. Quaternary Science Reviews 220:188-214.
Abri Pataud	Ly-300	22000	1000		Conv 14C	bone	Reliable	France	Gravettian	5 sublayer 1/2 front middle 1	44.9379	1.01205	K Douka, L Chiotti, R Nespoulet, T Higham - Journal of Human Evolution, 2020 - Elsevier
Abri Pataud	GrN-6271	22040	175		Conv 14C	charred bone	Reliable	France		4 sup.	44.9379	1.01205	Movius H. L., 1975. Excavation of the Abri Pataud (Eyzies (Dordogne). Peabody Museum of Archaeology and Ethnology
Abri Pataud	GrA-45132	22360	90		AMS	bone collagen Rangifer tarandus radious/metacarpal from eboulis zone a	Reliable	France	Protomagdalenian	2	44.9379	1.01205	Zazzo A. e.a. 2014. Radiocarbon 56. L. Chiotti et al. / Quaternary International 359-360 (2015) 406e422
Abri Pataud	GrA-45016	22470	90		AMS	bone collagen left femur Bonivae U.A. D	Reliable	France	Protomagdalenian	2	44.9379	1.01205	Zazzo A. e.a. 2014. Radiocarbon 56. L. Chiotti et al. / Quaternary International 359-360 (2015) 406e422
Abri Pataud	GrN-6391	22670	160		Conv 14C	charred bone	Reliable	France		5 moyen	44.9379	1.01205	Movius H. L., 1975. Excavation of the Abri Pataud (Eyzies (Dordogne). Peabody Museum of Archaeology and Ethnology
Abri Pataud	GrN-6392	22730	160		Conv 14C	charb bone	Reliable	France		5 moyen	44.9379	1.01205	Movius H. L., 1975. Excavation of the Abri Pataud (Eyzies (Dordogne). Peabody Museum of Archaeology and Ethnology
Abri Pataud	GrN-4506	22780	140		Conv 14C	bone	Reliable	France	Gravettian (Perigordian VI), Recent Gravettian	3, lens 2a	44.9379	1.01205	Movius H. L., 1975. Excavation of the Abri Pataud (Eyzies (Dordogne). Peabody Museum of Archaeology and Ethnology. Pettitt e.a. 2003. JAS 30: 1685-1693.
Abri Pataud	GrN-4721	23010	170		Conv 14C	bone	Reliable	France	Gravettian (Perigordian VI), Recent Gravettian	3, lens 2a	44.9379	1.01205	Movius H. L., 1975. Excavation of the Abri Pataud (Eyzies (Dordogne). Peabody Museum of Archaeology and Ethnology. Pettitt e.a. 2003. JAS 30: 1685-1693.
Abri Pataud	OxA-163	23180	670		AMS	bone	Reliable	France	Gravettian (Perigordian VI), Recent Gravettian	3, lens 2a	44.9379	1.01205	Movius H. L., 1975. Excavation of the Abri Pataud (Eyzies (Dordogne). Peabody Museum of Archaeology and Ethnology. Pettitt e.a. 2003. JAS 30: 1685-1693.
Abri Pataud	OxA-685	23200	500		AMS	bone	Unreliable	France	Gravettian (Perigordian VI), Recent Gravettian	3, lens 2a	44.9379	1.01205	Movius H. L., 1975. Excavation of the Abri Pataud (Eyzies (Dordogne). Peabody Museum of Archaeology and Ethnology. Pettitt e.a. 2003. JAS 30: 1685-1693.
Abri Pataud	GrN-5009	23350	170		Conv 14C	charred bone	Reliable	France	Gravettian (Perigordian IV)	5	44.9379	1.01205	Movius H. L., 1975. Excavation of the Abri Pataud (Eyzies (Dordogne). Peabody Museum of Archaeology and Ethnology
Abri Pataud	W-151	23600	800		Conv 14C	Charcoal	Reliable	France	Perigordian IV	Tranchee II	44.9379	1.01205	T Higham, R Jacobi, L Basell, CB Ramsey… - Journal of human …, 2011 - Elsevier
Abri Pataud	GrN-6272	23870	180		Conv 14C	charb os	Reliable	France		4 sup.	44.9379	1.01205	Movius H. L., 1975. Excavation of the Abri Pataud (Eyzies (Dordogne). Peabody Museum of Archaeology and Ethnology
Abri Pataud	W-191	24000	1000		Conv 14C	burnt bone	Reliable	France	Gravettian Perigordian	5	44.9379	1.01205	Movius H. L., 1975. Excavation of the Abri Pataud (Eyzies (Dordogne). Peabody Museum of Archaeology and Ethnology
Abri Pataud	OxA-164	24250	750		AMS	bone (replication of OxA-163)	Reliable	France	Gravettian (Perigordian VI), Recent Gravettian	3, lens 2a	44.9379	1.01205	Movius H. L., 1975. Excavation of the Abri Pataud (Eyzies (Dordogne). Peabody Museum of Archaeology and Ethnology. Pettitt e.a. 2003. JAS 30: 1685-1693.
Abri Pataud	OxA-582	24340	700		AMS	bone from lens 1	Reliable	France	Evolved Aurignacian	6	44.9379	1.01205	Movius H. L., 1975. Excavation of the Abri Pataud (Eyzies (Dordogne). Peabody Museum of Archaeology and Ethnology. http://tel.ccsd.cnrs.fr/docs/00/03/41/72/PDF/abri%20Pataud.pdf. Higham T. e.a. 2011. JHE 61: 549-563
Abri Pataud	OxA-165	24440	740		AMS	bone (replication of OxA-163)	Reliable	France	Gravettian (Perigordian VI), Recent Gravettian	3, lens 2a	44.9379	1.01205	Movius H. L., 1975. Excavation of the Abri Pataud (Eyzies (Dordogne). Peabody Museum of Archaeology and Ethnology. Pettitt e.a. 2003. JAS 30: 1685-1693.
Abri Pataud	OxA-686	24500	600		AMS	bone	Unreliable	France	Gravettian (Perigordian VI), Recent Gravettian	3, lens 2a	44.9379	1.01205	Movius H. L., 1975. Excavation of the Abri Pataud (Eyzies (Dordogne). Peabody Museum of Archaeology and Ethnology. Pettitt e.a. 2003. JAS 30: 1685-1693.
Abri Pataud	OxA-687	25500	700		AMS	bone	Reliable	France	Gravettian [Perigordian Vc - Noailles], Rayssian	eboulis 3-4	44.9379	1.01205	zie cambridge
Abri Pataud	Gx-1371	25815	330		Conv 14C	burnt bone	Reliable	France	Gravettian (Perigordian IV)	5	44.9379	1.01205	Movius H. L., 1975. Excavation of the Abri Pataud (Eyzies (Dordogne). Peabody Museum of Archaeology and Ethnology
Abri Pataud	OxA-581	26000	1000		AMS	bone	Reliable	France	Gravettian	5 sublayer R3 front: middle 1	44.9379	1.01205	K Douka, L Chiotti, R Nespoulet, T Higham - Journal of Human Evolution, 2020 - Elsevier
Abri Pataud	GrN-5012	26050	310		Conv 14C	charred bone	Reliable	France	Perigordian IV	5	44.9379	1.01205	Movius H. L., 1975. Excavation of the Abri Pataud (Eyzies (Dordogne). Peabody Museum of Archaeology and Ethnology
Abri Pataud	OxA-166	26100	900		AMS	bone	Reliable	France	Gravettian [Perigordian Vc - Noailles], Rayssian	eboulis 3-4	44.9379	1.01205	zie cambridge
Abri Pataud	OxA-374	26300	900		AMS		Unreliable	France	Gravettian, Rayssian	4 sublayer M1	44.9379	1.01205	Movius H. L., 1975. Excavation of the Abri Pataud (Eyzies (Dordogne). Peabody Museum of Archaeology and Ethnology Banks W.E. 2019. Quaternary Science Reviews 220:188-214.
Abri Pataud	GrN-6390	26330	230		Conv 14C	charred bone	Reliable	France	Early Gravettian II; Perigordian IV, Vb	5 inf.	44.9379	1.01205	Movius H. L., 1975. Excavation of the Abri Pataud (Eyzies (Dordogne). Peabody Museum of Archaeology and Ethnology
Abri Pataud	Gx-1372	26340	450		Conv 14C	burnt bone	Reliable	France	Early Gravettian	5 sublayer H3 back: superior	44.9379	1.01205	Movius H. L., 1975. Excavation of the Abri Pataud (Eyzies (Dordogne). Peabody Museum of Archaeology and Ethnology. Higham e.a. 2011. JHE 61: 549-563.
Abri Pataud	OxA-167	26500	980		AMS	bone	Reliable	France	Gravettian [Perigordian Vc - Noailles], Rayssian	4a	44.9379	1.01205	Movius H. L., 1975. Excavation of the Abri Pataud (Eyzies (Dordogne). Peabody Museum of Archaeology and Ethnology
Abri Pataud	OxA-689	26600	800		AMS	bone	Reliable	France	Evolved Aurignacian	6	44.9379	1.01205	Movius H. L., 1975. Excavation of the Abri Pataud (Eyzies (Dordogne). Peabody Museum of Archaeology and Ethnology. http://tel.ccsd.cnrs.fr/docs/00/03/41/72/PDF/abri%20Pataud.pdf. Higham T. e.a. 2011. JHE 61: 549-563
Abri Pataud	OxA-690	26600	800		AMS	bone	Reliable	France	Evolved Aurignacian	6	44.9379	1.01205	Movius H. L., 1975. Excavation of the Abri Pataud (Eyzies (Dordogne). Peabody Museum of Archaeology and Ethnology. http://tel.ccsd.cnrs.fr/docs/00/03/41/72/PDF/abri%20Pataud.pdf. Higham T. e.a. 2011. JHE 61: 549-563
Abri Pataud	GrN-4477	26600	200		Conv 14C	bone	Reliable	France	Early Gravettian	5 back	44.9379	1.01205	Movius H. L., 1975. Excavation of the Abri Pataud (Eyzies (Dordogne). Peabody Museum of Archaeology and Ethnology
Abri Pataud	Gx-1369	26720	460		Conv 14C	burnt bone from V2 avant-inf 2	Reliable	France	Perigordian IV	5	44.9379	1.01205	Movius H. L., 1975. Excavation of the Abri Pataud (Eyzies (Dordogne). Peabody Museum of Archaeology and Ethnology
Abri Pataud	OxA/OxA-X-2225-38	26780	280		AMS	Rangifer tarandus, femur, fragment of proximal shaft, cutmarks	Reliable	France	Early Gravettian	5 front upper Q4	44.9379	1.01205	Higham T. e.a. 2011. JHE 61: 549-563
Abri Pataud	OxA-168	26900	1000		AMS	bone	Unreliable	France	Gravettian, Noaillian	4 sublayer O3	44.9379	1.01205	Banks W.E. 2019. Quaternary Science Reviews 220:188-214.
Abri Pataud	GrN-4280	27060	370		Conv 14C	bone	Reliable	France	Gravettian, Noaillian	4	44.9379	1.01205	Movius H. L., 1975. Excavation of the Abri Pataud (Eyzies (Dordogne). Peabody Museum of Archaeology and Ethnology
Abri Pataud	Gx-1370	27545	320		Conv 14C	burnt bone from W-1a avant -inf 2	Reliable	France	Gravettian Perigordian	5	44.9379	1.01205	Movius H. L., 1975. Excavation of the Abri Pataud (Eyzies (Dordogne). Peabody Museum of Archaeology and Ethnology
Abri Pataud	GrN-4662	27660	260		Conv 14C	bone material	Reliable	France	Early Gravettian	5 back	44.9379	1.01205	Movius H. L., 1975. Excavation of the Abri Pataud (Eyzies (Dordogne). Peabody Museum of Archaeology and Ethnology
Abri Pataud	OxA-21587	28150	290		AMS	Rangifer tarandus, metacarpal III-IV fragment of proximal epiphysis & proxiaml shaft with cutmarks	Reliable	France	Early Gravettian	5, front lower, W1	44.9379	1.01205	Higham T. e.a. 2011. JHE 61: 549-563
Abri Pataud	GrN-4634	28150	225		Conv 14C	bone	Reliable	France	Early Gravettian	5 back	44.9379	1.01205	Movius H. L., 1975. Excavation of the Abri Pataud (Eyzies (Dordogne). Peabody Museum of Archaeology and Ethnology
Abri Pataud	OxA-21585	28180	270		AMS	Rangifer tarandus long bone fragment of medial shaft: retouchoir	Reliable	France	Early Gravettian	5 back	44.9379	1.01205	Movius H. L., 1975. Excavation of the Abri Pataud (Eyzies (Dordogne). Peabody Museum of Archaeology and Ethnology
Abri Pataud	OxA-21586	28230	290		AMS	Rangifer tarandus radius fragment of distal shaft with cutmarks	Reliable	France	Early Gravettian	5 sublayer H3 back: superior	44.9379	1.01205	Movius H. L., 1975. Excavation of the Abri Pataud (Eyzies (Dordogne). Peabody Museum of Archaeology and Ethnology. Higham e.a. 2011. JHE 61: 549-563.
Abri Pataud	OxA-21588	28250	280		AMS	Rangifer tarandus, central + forth tarsal, whole bone with cutmarks	Reliable	France	Early Gravettian	5 sublayer R-1/2 front: middle 1, R3	44.9379	1.01205	Higham T. e.a. 2011. JHE 61: 549-563. Banks E. 2016.
Abri Pataud	Ly-100	28250	800		Conv 14C	bone	Reliable	France	Early Gravettian	5 sublayer R-1/2 front: middle 1, R3	44.9379	1.01205	Higham T. e.a. 2011. JHE 61: 549-563. Banks E. 2016.
Abri Pataud	OxA-169	28400	1100		AMS	bone	Reliable	France	Aurignacian	5 sublayer K1 back; inferior	44.9379	1.01205	PA Mellars, HM Bricker, JAJ Gowlett… - Current …, 1987 - journals.uchicago.edu
Abri Pataud	GrN-6273	28510	280		Conv 14C	charcoal bone	Reliable	France	Evolved Aurignacian	6	44.9379	1.01205	Movius H. L., 1975. Excavation of the Abri Pataud (Eyzies (Dordogne). Peabody Museum of Archaeology and Ethnology. http://tel.ccsd.cnrs.fr/docs/00/03/41/72/PDF/abri%20Pataud.pdf. Higham T. e.a. 2011. JHE 61: 549-563
Abri Pataud	GrN-3105	29300	450		Conv 14C	charcoal from W1, foyer	Reliable	France	Evolved Aurignacian	7	44.9379	1.01205	Movius H. L., 1975. Excavation of the Abri Pataud (Eyzies (Dordogne). Peabody Museum of Archaeology and Ethnology.http://tel.ccsd.cnrs.fr/docs/00/03/41/72/PDF/abri%20Pataud.pdf. Higham T. e.a. 2011. JHE 61: 549-563
Abri Pataud	Mnhn	29347	1374		other	Racemisation	Reliable	France	Evolved Aurignacian	6	44.9379	1.01205	Movius H. L., 1975. Excavation of the Abri Pataud (Eyzies (Dordogne). Peabody Museum of Archaeology and Ethnology. http://tel.ccsd.cnrs.fr/docs/00/03/41/72/PDF/abri%20Pataud.pdf. Higham T. e.a. 2011. JHE 61: 549-563
Abri Pataud	racemisation El Mansouri 1995	30350	733		other		Reliable	France	intermediate Aurignacian, Evolved Aurignacian	8	44.9379	1.01205	Movius H. L., 1975. Excavation of the Abri Pataud (Eyzies (Dordogne). Peabody Museum of Archaeology and Ethnology. http://tel.ccsd.cnrs.fr/docs/00/03/41/72/PDF/abri%20Pataud.pdf. Higham T. e.a. 2011. JHE 61: 549-563
Abri Pataud	Mnhn	30350	733		other	Racemisation	Reliable	France	Evolved Aurignacian	7	44.9379	1.01205	Movius H. L., 1975. Excavation of the Abri Pataud (Eyzies (Dordogne). Peabody Museum of Archaeology and Ethnology.http://tel.ccsd.cnrs.fr/docs/00/03/41/72/PDF/abri%20Pataud.pdf. Higham T. e.a. 2011. JHE 61: 549-563
Abri Pataud	Mnhn	30757	1184		other	Racemisation	Reliable	France	intermediate Aurignacian, Evolved Aurignacian	8	44.9379	1.01205	Movius H. L., 1975. Excavation of the Abri Pataud (Eyzies (Dordogne). Peabody Museum of Archaeology and Ethnology. http://tel.ccsd.cnrs.fr/docs/00/03/41/72/PDF/abri%20Pataud.pdf. Higham T. e.a. 2011. JHE 61: 549-563
Abri Pataud	GrN-4310	31000	150		Conv 14C	burned bone	Reliable	France	Aurignacian Lower, Basal Aurignacian	12	44.9379	1.01205	Movius H. L., 1975. Excavation of the Abri Pataud (Eyzies (Dordogne). Peabody Museum of Archaeology and Ethnology
Abri Pataud	GrN-6274	31080	290		Conv 14C	charcoal	Reliable	France		8	44.9379	1.01205	Movius H. L., 1975. Excavation of the Abri Pataud (Eyzies (Dordogne). Peabody Museum of Archaeology and Ethnology
Abri Pataud	OxA-21681	31200	400		AMS	Equus ferus, upper cheek unerupte tooth broken	Reliable	France	Evolved Aurignacian	6	44.9379	1.01205	Movius H. L., 1975. Excavation of the Abri Pataud (Eyzies (Dordogne). Peabody Museum of Archaeology and Ethnology. http://tel.ccsd.cnrs.fr/docs/00/03/41/72/PDF/abri%20Pataud.pdf. Higham T. e.a. 2011. JHE 61: 549-563
Abri Pataud	OxA-21676	31250	400		AMS	NID, small diaphyseal fragment with cutmarks	Reliable	France	Evolved Aurignacian	6	44.9379	1.01205	Movius H. L., 1975. Excavation of the Abri Pataud (Eyzies (Dordogne). Peabody Museum of Archaeology and Ethnology. http://tel.ccsd.cnrs.fr/docs/00/03/41/72/PDF/abri%20Pataud.pdf. Higham T. e.a. 2011. JHE 61: 549-563
Abri Pataud	OxA-21677	31270	390		AMS	NID, small diaphyseal fragment with cutmarks (duplicate)	Reliable	France	Evolved Aurignacian	6	44.9379	1.01205	Movius H. L., 1975. Excavation of the Abri Pataud (Eyzies (Dordogne). Peabody Museum of Archaeology and Ethnology. http://tel.ccsd.cnrs.fr/docs/00/03/41/72/PDF/abri%20Pataud.pdf. Higham T. e.a. 2011. JHE 61: 549-563
Abri Pataud	Mnhn	31272	457		other	Racemisation	Reliable	France	Early Aurignacian	9	44.9379	1.01205	http://tel.ccsd.cnrs.fr/docs/00/03/41/72/PDF/abri%20Pataud.pdf. Higham T. e.a. 2011. JHE 61: 549-563
Abri Pataud	OxA-21582	31300	400		AMS	Large/medium sieze herbivore, rib/vertebra fragment wit cutmarks	Reliable	France	intermediate Aurignacian, Evolved Aurignacian	8	44.9379	1.01205	Movius H. L., 1975. Excavation of the Abri Pataud (Eyzies (Dordogne). Peabody Museum of Archaeology and Ethnology. http://tel.ccsd.cnrs.fr/docs/00/03/41/72/PDF/abri%20Pataud.pdf. Higham T. e.a. 2011. JHE 61: 549-563
Abri Pataud	Mnhn	31638	744		other	Racemisation	Reliable	France	Early Aurignacian	10	44.9379	1.01205	http://tel.ccsd.cnrs.fr/docs/00/03/41/72/PDF/abri%20Pataud.pdf. Higham T. e.a. 2011. JHE 61: 549-563
Abri Pataud	GrN-6163	31800	280		Conv 14C	ash, Middle foyer A	Reliable	France	intermediate Aurignacian, Evolved Aurignacian	8	44.9379	1.01205	Movius H. L., 1975. Excavation of the Abri Pataud (Eyzies (Dordogne). Peabody Museum of Archaeology and Ethnology. http://tel.ccsd.cnrs.fr/docs/00/03/41/72/PDF/abri%20Pataud.pdf. Higham T. e.a. 2011. JHE 61: 549-563
Abri Pataud	GrN-4531	31800	310		Conv 14C	bone	Reliable	France	Evolved Aurignacian	7	44.9379	1.01205	Movius H. L., 1975. Excavation of the Abri Pataud (Eyzies (Dordogne). Peabody Museum of Archaeology and Ethnology.http://tel.ccsd.cnrs.fr/docs/00/03/41/72/PDF/abri%20Pataud.pdf. Higham T. e.a. 2011. JHE 61: 549-563
Abri Pataud	OxA-22778	31850	450		AMS	NID, fractured disphyseal fragment, humanly smashed	Reliable	France	Evolved Aurignacian	6	44.9379	1.01205	Movius H. L., 1975. Excavation of the Abri Pataud (Eyzies (Dordogne). Peabody Museum of Archaeology and Ethnology. http://tel.ccsd.cnrs.fr/docs/00/03/41/72/PDF/abri%20Pataud.pdf. Higham T. e.a. 2011. JHE 61: 549-563
Abri Pataud	GrN-4326	32000	800		Conv 14C	charred bone	Reliable	France	Aurignacian I, Middle Aurignacian, Early Aurignacian	11	44.9379	1.01205	Cambridge. Bernardo de Quiros Guidotti F. Trabajos de Prehistoria 38: 69-92. Movius H. L., 1975. Excavation of the Abri Pataud (Eyzies (Dordogne). Peabody Museum of Archaeology and Ethnology16/01/201. Higham T. e.a. 2011. JHE 61: 549-563
Abri Pataud	OxA/OxA-X-2276-20	32150	450		AMS	Equus/Bovine, humerus/femur with cutmarks	Reliable	France	Evolved Aurignacian	7	44.9379	1.01205	Movius H. L., 1975. Excavation of the Abri Pataud (Eyzies (Dordogne). Peabody Museum of Archaeology and Ethnology.http://tel.ccsd.cnrs.fr/docs/00/03/41/72/PDF/abri%20Pataud.pdf. Higham T. e.a. 2011. JHE 61: 549-563
Abri Pataud	OxA-21584	32200	450		AMS	Bos/Horse, long bone, fragment of schaft, cutmarks	Reliable	France	Evolved Aurignacian	7	44.9379	1.01205	Movius H. L., 1975. Excavation of the Abri Pataud (Eyzies (Dordogne). Peabody Museum of Archaeology and Ethnology.http://tel.ccsd.cnrs.fr/docs/00/03/41/72/PDF/abri%20Pataud.pdf. Higham T. e.a. 2011. JHE 61: 549-563
Abri Pataud	Mnhn	32329	766		other	Racemisation	Reliable	France	Basal Aurignacian, Early Aurignacian	13	44.9379	1.01205	http://tel.ccsd.cnrs.fr/docs/00/03/41/72/PDF/abri%20Pataud.pdf. Higham T. e.a. 2011. JHE 61: 549-563
Abri Pataud	OxA-21583	32400	450		AMS	Bos/Horse femur, fragment of medial shaft, retouchoir	Reliable	France	Evolved Aurignacian	7	44.9379	1.01205	Movius H. L., 1975. Excavation of the Abri Pataud (Eyzies (Dordogne). Peabody Museum of Archaeology and Ethnology.http://tel.ccsd.cnrs.fr/docs/00/03/41/72/PDF/abri%20Pataud.pdf. Higham T. e.a. 2011. JHE 61: 549-563
Abri Pataud	GrN-4309	32600	550		Conv 14C	charred bone	Reliable	France	Aurignacian I, Middle Aurignacian, Early Aurignacian	11	44.9379	1.01205	Cambridge. Bernardo de Quiros Guidotti F. Trabajos de Prehistoria 38: 69-92. Movius H. L., 1975. Excavation of the Abri Pataud (Eyzies (Dordogne). Peabody Museum of Archaeology and Ethnology16/01/201. Higham T. e.a. 2011. JHE 61: 549-563
Abri Pataud	GrN-3117	32800	450		Conv 14C	charcoal from W1 foyer	Reliable	France	Evolved Aurignacian	7	44.9379	1.01205	Movius H. L., 1975. Excavation of the Abri Pataud (Eyzies (Dordogne). Peabody Museum of Archaeology and Ethnology.http://tel.ccsd.cnrs.fr/docs/00/03/41/72/PDF/abri%20Pataud.pdf. Higham T. e.a. 2011. JHE 61: 549-563
Abri Pataud	OxA-21680	32850	500		AMS	Bovini, femur, diaphyseal fragment, retouchoir	Reliable	France	Evolved Aurignacian	7	44.9379	1.01205	Movius H. L., 1975. Excavation of the Abri Pataud (Eyzies (Dordogne). Peabody Museum of Archaeology and Ethnology.http://tel.ccsd.cnrs.fr/docs/00/03/41/72/PDF/abri%20Pataud.pdf. Higham T. e.a. 2011. JHE 61: 549-563
Abri Pataud	GrN-3116	32900	700		Conv 14C	Charcoal humic commonent	Unreliable	France	Evolved Aurignacian	7	44.9379	1.01205	Movius H. L., 1975. Excavation of the Abri Pataud (Eyzies (Dordogne). Peabody Museum of Archaeology and Ethnology.http://tel.ccsd.cnrs.fr/docs/00/03/41/72/PDF/abri%20Pataud.pdf. Higham T. e.a. 2011. JHE 61: 549-563
Abri Pataud	GrN-4327	33000	500		Conv 14C	charred bone	Reliable	France	Aurignacian 0, Early Aurignacian	12	44.9379	1.01205	Movius H. L., 1975. Excavation of the Abri Pataud (Eyzies (Dordogne). Peabody Museum of Archaeology and Ethnology. Higham T. e.a. 2011. JHE 61: 549-563
Abri Pataud	OxA/OxA-X- 2276-19	33050	500		AMS	rangifer tarandus, right tibia, diaphyseal fragment, cutmarks	Reliable	France	intermediate Aurignacian, Evolved Aurignacian	8	44.9379	1.01205	Movius H. L., 1975. Excavation of the Abri Pataud (Eyzies (Dordogne). Peabody Museum of Archaeology and Ethnology. http://tel.ccsd.cnrs.fr/docs/00/03/41/72/PDF/abri%20Pataud.pdf. Higham T. e.a. 2011. JHE 61: 549-563
Abri Pataud	GrN-4719	33260	425		Conv 14C	bone	Reliable	France	Aurignacian 0, Early Aurignacian	12	44.9379	1.01205	Movius H. L., 1975. Excavation of the Abri Pataud (Eyzies (Dordogne). Peabody Museum of Archaeology and Ethnology. Higham T. e.a. 2011. JHE 61: 549-563
Abri Pataud	GrN-4610	33300	760		Conv 14C	burned bone	Reliable	France	Early Aurignacian	14	44.9379	1.01205	Movius H. L., 1975. Excavation of the Abri Pataud (Eyzies (Dordogne). Peabody Museum of Archaeology and Ethnology. Higham T. e.a. 2011. JHE 61: 549-563
Abri Pataud	GrN-4720	33330	410		Conv 14C	bone	Reliable	France	Early Aurignacian	14	44.9379	1.01205	Movius H. L., 1975. Excavation of the Abri Pataud (Eyzies (Dordogne). Peabody Museum of Archaeology and Ethnology. Higham T. e.a. 2011. JHE 61: 549-563
Abri Pataud	OxA-21673	33400	500		AMS	BID, animal bone, cutmarks	Reliable	France	Early Aurignacian	9	44.9379	1.01205	http://tel.ccsd.cnrs.fr/docs/00/03/41/72/PDF/abri%20Pataud.pdf. Higham T. e.a. 2011. JHE 61: 549-563
Abri Pataud	OxA-21670	33450	500		AMS	Rangifer tarandus, radius, diaphyseal fragment, cutmarks	Reliable	France	Aurignacian 0, Early Aurignacian	12	44.9379	1.01205	Movius H. L., 1975. Excavation of the Abri Pataud (Eyzies (Dordogne). Peabody Museum of Archaeology and Ethnology. Higham T. e.a. 2011. JHE 61: 549-563
Abri Pataud	OxA-21602	33500	500		AMS	Horse, fragment of proximal epiphysis , metatarsal III, rtouchoir	Reliable	France	Aurignacian I, Middle Aurignacian, Early Aurignacian	11	44.9379	1.01205	Cambridge. Bernardo de Quiros Guidotti F. Trabajos de Prehistoria 38: 69-92. Movius H. L., 1975. Excavation of the Abri Pataud (Eyzies (Dordogne). Peabody Museum of Archaeology and Ethnology16/01/201. Higham T. e.a. 2011. JHE 61: 549-563
Abri Pataud	OxA-21580	33550	550		AMS	Horse, fragment of proxial metapodial III, rtouchoir	Reliable	France	Aurignacian I, Middle Aurignacian, Early Aurignacian	11	44.9379	1.01205	Cambridge. Bernardo de Quiros Guidotti F. Trabajos de Prehistoria 38: 69-92. Movius H. L., 1975. Excavation of the Abri Pataud (Eyzies (Dordogne). Peabody Museum of Archaeology and Ethnology16/01/201. Higham T. e.a. 2011. JHE 61: 549-563
Abri Pataud	OxA-21581	33550	550		AMS	Rrangifer tarandus, fragment of deial shaft tibia, cutmarks	Reliable	France	Aurignacian I, Middle Aurignacian, Early Aurignacian	11	44.9379	1.01205	Cambridge. Bernardo de Quiros Guidotti F. Trabajos de Prehistoria 38: 69-92. Movius H. L., 1975. Excavation of the Abri Pataud (Eyzies (Dordogne). Peabody Museum of Archaeology and Ethnology16/01/201. Higham T. e.a. 2011. JHE 61: 549-563
Abri Pataud	OxA-21679	33650	500		AMS	Equus ferus, fractured right M1/M2 tooth, humanly smashed	Reliable	France	Early Aurignacian	10	44.9379	1.01205	http://tel.ccsd.cnrs.fr/docs/00/03/41/72/PDF/abri%20Pataud.pdf. Higham T. e.a. 2011. JHE 61: 549-563
Abri Pataud	OxA-21672	34050	550		AMS	Equus ferus, metapodial III, fragment of proximal articulation, cutmarks	Reliable	France	Aurignacian 0, Early Aurignacian	12	44.9379	1.01205	Movius H. L., 1975. Excavation of the Abri Pataud (Eyzies (Dordogne). Peabody Museum of Archaeology and Ethnology. Higham T. e.a. 2011. JHE 61: 549-563
Abri Pataud	OxA-21601	34150	550		AMS	Bos/Bison, hfragment of medial humerus shaft, retouchoir	Reliable	France	Aurignacian I, Middle Aurignacian, Early Aurignacian	11	44.9379	1.01205	Cambridge. Bernardo de Quiros Guidotti F. Trabajos de Prehistoria 38: 69-92. Movius H. L., 1975. Excavation of the Abri Pataud (Eyzies (Dordogne). Peabody Museum of Archaeology and Ethnology16/01/201. Higham T. e.a. 2011. JHE 61: 549-563
Abri Pataud	OxA-21600	34200	550		AMS	Rangifer tarandus, metatarsal III-IV,fragment of medial shaft, cutmarks	Reliable	France	Basal Aurignacian, Early Aurignacian	13	44.9379	1.01205	http://tel.ccsd.cnrs.fr/docs/00/03/41/72/PDF/abri%20Pataud.pdf. Higham T. e.a. 2011. JHE 61: 549-563
Abri Pataud	GrN-4507	34250	675		Conv 14C	burned bone	Reliable	France	Early Aurignacian	14	44.9379	1.01205	Movius H. L., 1975. Excavation of the Abri Pataud (Eyzies (Dordogne). Peabody Museum of Archaeology and Ethnology. Higham T. e.a. 2011. JHE 61: 549-563
Abri Pataud	OxA-21671	34300	600		AMS	Rangifer tarandus, femur, fragment fragment of anterior face of mid shaft, retouchoir	Reliable	France	Aurignacian 0, Early Aurignacian	12	44.9379	1.01205	Movius H. L., 1975. Excavation of the Abri Pataud (Eyzies (Dordogne). Peabody Museum of Archaeology and Ethnology. Higham T. e.a. 2011. JHE 61: 549-563
Abri Pataud	OxA-21596	34500	600		AMS	Rangifer tarandus, tibia, fragment of medial shaft, cutmarks	Reliable	France	Early Aurignacian	14	44.9379	1.01205	Movius H. L., 1975. Excavation of the Abri Pataud (Eyzies (Dordogne). Peabody Museum of Archaeology and Ethnology. Higham T. e.a. 2011. JHE 61: 549-563
Abri Pataud	OxA-21598	34750	600		AMS	Rangifer tarandus? Long bone, fragment of medial shaft, cutmarks	Reliable	France	Basal Aurignacian, Early Aurignacian	13	44.9379	1.01205	http://tel.ccsd.cnrs.fr/docs/00/03/41/72/PDF/abri%20Pataud.pdf. Higham T. e.a. 2011. JHE 61: 549-563
Abri Pataud	GrN-3230	34760	1000		Conv 14C	bone	Reliable	France	Early Aurignacian	14	44.9379	1.01205	Movius H. L., 1975. Excavation of the Abri Pataud (Eyzies (Dordogne). Peabody Museum of Archaeology and Ethnology. Higham T. e.a. 2011. JHE 61: 549-563
Abri Pataud	OxA-21599	34850	600		AMS	Rangifer tarandus, tibia, fragment of proximal shaft, cutmarks	Reliable	France	Basal Aurignacian, Early Aurignacian	13	44.9379	1.01205	http://tel.ccsd.cnrs.fr/docs/00/03/41/72/PDF/abri%20Pataud.pdf. Higham T. e.a. 2011. JHE 61: 549-563
Abri Pataud	OxA-21579	35000	600		AMS	Rangifer tarandus, scapula, glenoid cavity, cutmarks	Reliable	France	Early Aurignacian	14	44.9379	1.01205	Movius H. L., 1975. Excavation of the Abri Pataud (Eyzies (Dordogne). Peabody Museum of Archaeology and Ethnology. Higham T. e.a. 2011. JHE 61: 549-563
Abri Pataud	OxA-21597	35000	650		AMS	Rangifer tarandus, radius, fragment of shaft, cutmarks	Reliable	France	Early Aurignacian	14	44.9379	1.01205	Movius H. L., 1975. Excavation of the Abri Pataud (Eyzies (Dordogne). Peabody Museum of Archaeology and Ethnology. Higham T. e.a. 2011. JHE 61: 549-563
Abri Pataud	OxA-15216	35400	750		AMS	bone	Reliable	France	Basal Aurignacian, Early Aurignacian	13	44.9379	1.01205	http://tel.ccsd.cnrs.fr/docs/00/03/41/72/PDF/abri%20Pataud.pdf. Higham T. e.a. 2011. JHE 61: 549-563
Abri Pataud	OxA-21578	35750	700		AMS	Rangifer tarandus, femur, fragment of medial shaft, cutmarks	Reliable	France	Early Aurignacian	14	44.9379	1.01205	Movius H. L., 1975. Excavation of the Abri Pataud (Eyzies (Dordogne). Peabody Museum of Archaeology and Ethnology. Higham T. e.a. 2011. JHE 61: 549-563
Abri Ragout, Bois Ragout	GrN-4677	12890	140		Conv 14C	burnt bone	Reliable	France	Upper Magdalenian	B2	45.6833	0.416667	G Delibrias, J Evin - Bulletin de la Société préhistorique française. Comptes …, 1974 - JSTOR
Abri Stendel	OxA-16878	12668	50		AMS	Equus bone	Reliable	Germany	Magdalenian?	9/10	51.4333	9.91667	Bronk Ramsey C. et al. 2002. Archaeometry 44: 1-149. Staesche U. 2005. Munibe 57: 265-277.
Abri Stendel	OxA-10471	12860	75		AMS	Rangifer tarandus bone	Reliable	Germany	Magdalenian?	9/10	51.4333	9.91667	Bronk Ramsey C. et al. 2002. Archaeometry 44: 1-149. Staesche U. 2005. Munibe 57: 265-277.
Abri Stendel	OxA-10494	12970	70		AMS	Equus sp. Bone (redrawn form the lab)	Unreliable	Germany	Magdalenian?	9/10	51.4333	9.91667	Bronk Ramsey C. et al. 2002. Archaeometry 44: 1-149. Staesche U. 2005. Munibe 57: 265-277.
Abri Stendel	OxA-10470	13105	70		AMS	Equus sp. Bone	Reliable	Germany	Magdalenian?	9/10	51.4333	9.91667	Bronk Ramsey C. et al. 2002. Archaeometry 44: 1-149. Staesche U. 2005. Munibe 57: 265-277.
Abri Suard, La Chaise,	U/Th	51000	6000		other	travertine	Reliable	France	Middle palaeolithic	Above layer 48	45.6667	0.46667	Valladas H., Mercier N. Falgueres C. & Bahain J.-J. 1999. Gallia Prehistoire 41: 153-166.
Abri Suard, La Chaise,	U/Th	101000	7000		other	travertine	Reliable	France	Middle palaeolithic	Above layer 48	45.6667	0.46667	Valladas H., Mercier N. Falgueres C. & Bahain J.-J. 1999. Gallia Prehistoire 41: 153-166.
Abri Suard, La Chaise,		126000	15000		TL	burnt granite	Reliable	France	Middle Palaeolithic ?	51	45.6667	0.46667	Valladas H., Mercier N. Falgueres C. & Bahain J.-J. 1999. Gallia Prehistoire 41: 153-166.
Abri Suard, La Chaise,		249000	30000		other	travertine	Reliable	France	sterile basal travertine below Typical Mousterian (layer 53-50)	53'	45.6667	0.46667	Valladas H., Mercier N. Falgueres C. & Bahain J.-J. 1999. Gallia Prehistorie 41: 153-166.
Abri Taillefer	LYON-637(GrA-9703)	12590	60		AMS	Bone reindeer	Reliable	France	Magdalenian, Upper Magdalenian	Veyrier 652/73	46.1833	6.2333	Mevel L. 2013. Antiquity 389.
Abric Agut	OxA-10049	9185	60		AMS	charcoal	Reliable	Spain	Middle Palaeolithic ?	4.7 a	41.5307	1.67961	https://www.nespos.org/display/PublicNesposSpace/Abric+Agut+-+general+stratigraphy
Abric Agut	OxA-10064	9660	110		AMS	charcoal	Reliable	Spain	Middle Palaeolithic ?	4.7 a	41.5307	1.67961	https://www.nespos.org/display/PublicNesposSpace/Abric+Agut+-+general+stratigraphy
Abric Agut	OxA-10051	9895	60		AMS	charcoal	Reliable	Spain	Mesolithic, flake industry	4.7c	41.5307	1.67961	Vaquero M. et al., 2002. JAS 29: 953-958.
Abric Agut	OxA-10074	10060	65		AMS	Charcoal	Reliable	Spain	Mesolithic, flake industry	4.7c	41.5307	1.67961	Vaquero M. et al., 2002. JAS 29: 953-958.
Abric Agut	OxA-10050	10085	60		AMS	charcoal	Reliable	Spain	Mesolithic, flake industry	4.7c	41.5307	1.67961	Vaquero M. et al., 2002. JAS 29: 953-958.
Abric del Pastor	AP1601	48000	5000		other	ESR/U-series tooth sample from subunit Ivb	Reliable	Spain	Mousterian, Middle Palaeolithic	IV	38.6865	-0.450964	Morales Prez J. 2009. JAS 36: 1152-1162. Mallol C. et al. Scientific Reports volume 9, Article number: 18281 (2019).
Abric del Pastor	AP1602	62000	12000	9000	other	ESR/U-series date (tooth sample) from subunit V I	Reliable	Spain	Mousterian, Middle Palaeolithic	IV	38.6865	-0.450964	Morales Prez J. 2009. JAS 36: 1152-1162. Mallol C. et al. Scientific Reports volume 9, Article number: 18281 (2019).
Abric del Pastor		63000	5000		OSL	Sediment from Stratigraphic Subunit Ivd	Reliable	Spain	Mousterian, Middle Palaeolithic	IV	38.6865	-0.450964	Morales Prez J. 2009. JAS 36: 1152-1162. Mallol C. et al. Scientific Reports volume 9, Article number: 18281 (2019).
Abriç Gay	GrA-9705/LYON-640	12160	60		AMS	Reindeer bone	Reliable	France	Upper Magdalenian	F2b	45.0833	5.4	G BÉREIZIAT - Anthropologie (1962-), 2012 - JSTOR
Abric Romani	NzA-1818	23160	490		AMS	Charcoal	Reliable	Spain	Archaic Aurignacian, Gravettian? Late Aurignacian? Protoaurignacian?	2, above layer 2	41.5329	1.6882	Paul Pettitt database. Archaeology: Canal i Roquet, J., & Carbonell i Roura, E. [et al.] 1989 (Catalunya Paleolitica; Patronat Francesc Eiximenis, Gerona: 364-72); Zilhao J. 2006. Pyrenae 37:7-84.
Abric Romani	NzA-1817	28440	650		AMS	Charcoal	Reliable	Spain	Archaic Aurignacian, Gravettian? Late Aurignacian? Protoaurignacian?	2, above layer 2	41.5329	1.6882	Paul Pettitt database. Archaeology: Canal i Roquet, J., & Carbonell i Roura, E. [et al.] 1989 (Catalunya Paleolitica; Patronat Francesc Eiximenis, Gerona: 364-72); Zilhao J. 2006. Pyrenae 37:7-84.
Abric Romani	USGS-2840	35000	500		AMS	charcoal	Reliable	Spain	Early Upper Palaeolithic	Travertine above layer A	41.5329	1.6882	Carbonell e.a. 2000, In: Bar-Yosef & Pilbeam, Peabody Museum Bulletin 8: 5-34. Martinez K., 2005, L'Anthropologie,109: 815-839. https://www.nespos.org/pages/viewpage.action?pageId=76952
Abric Romani	USGS-2840	35000	500		Conv 14C	Travertine Carbonatesfraom layer 2 base	Reliable	Spain	Archaic Aurignacian, Gravettian? Late Aurignacian? Protoaurignacian?	2, above layer 2	41.5329	1.6882	Paul Pettitt database. Archaeology: Canal i Roquet, J., & Carbonell i Roura, E. [et al.] 1989 (Catalunya Paleolitica; Patronat Francesc Eiximenis, Gerona: 364-72); Zilhao J. 2006. Pyrenae 37:7-84.
Abric Romani	AA-8037A	35400	810		AMS	charcoal	Reliable	Spain	Archaic Aurignacian, Gravettian? Late Aurignacian? Protoaurignacian?	2, above layer 2	41.5329	1.6882	Paul Pettitt database. Archaeology: Canal i Roquet, J., & Carbonell i Roura, E. [et al.] 1989 (Catalunya Paleolitica; Patronat Francesc Eiximenis, Gerona: 364-72); Zilhao J. 2006. Pyrenae 37:7-84.
Abric Romani	USGS-2839	36300	1300		AMS	charcoal	Reliable	Spain	Early Upper Palaeolithic	Travertine above layer A	41.5329	1.6882	Carbonell e.a. 2000, In: Bar-Yosef & Pilbeam, Peabody Museum Bulletin 8: 5-34. Martinez K., 2005, L'Anthropologie,109: 815-839. https://www.nespos.org/pages/viewpage.action?pageId=76952
Abric Romani	USGS-2839	36300	1300		Conv 14C	Travertine carbonates from layer 2 top	Reliable	Spain	Archaic Aurignacian, Gravettian? Late Aurignacian? Protoaurignacian?	2, above layer 2	41.5329	1.6882	Paul Pettitt database. Archaeology: Canal i Roquet, J., & Carbonell i Roura, E. [et al.] 1989 (Catalunya Paleolitica; Patronat Francesc Eiximenis, Gerona: 364-72); Zilhao J. 2006. Pyrenae 37:7-84.
Abric Romani	NzA-2311	36590	640		AMS	charcoal	Reliable	Spain	Archaic Aurignacian, Gravettian? Late Aurignacian? Protoaurignacian?	2, above layer 2	41.5329	1.6882	Paul Pettitt database. Archaeology: Canal i Roquet, J., & Carbonell i Roura, E. [et al.] 1989 (Catalunya Paleolitica; Patronat Francesc Eiximenis, Gerona: 364-72); Zilhao J. 2006. Pyrenae 37:7-84.
Abric Romani	AA-6608	36740	920		AMS	charcoal	Reliable	Spain	Archaic Aurignacian, Gravettian? Late Aurignacian? Protoaurignacian?	2, above layer 2	41.5329	1.6882	Paul Pettitt database. Archaeology: Canal i Roquet, J., & Carbonell i Roura, E. [et al.] 1989 (Catalunya Paleolitica; Patronat Francesc Eiximenis, Gerona: 364-72); Zilhao J. 2006. Pyrenae 37:7-84.
Abric Romani	AA-7395	37290	990		AMS	charcoal	Reliable	Spain	Archaic Aurignacian, Gravettian? Late Aurignacian? Protoaurignacian?	2, above layer 2	41.5329	1.6882	Paul Pettitt database. Archaeology: Canal i Roquet, J., & Carbonell i Roura, E. [et al.] 1989 (Catalunya Paleolitica; Patronat Francesc Eiximenis, Gerona: 364-72); Zilhao J. 2006. Pyrenae 37:7-84.
Abric Romani	AA-8037B	37900	1000		AMS	charcoal	Reliable	Spain	Archaic Aurignacian, Gravettian? Late Aurignacian? Protoaurignacian?	2, above layer 2	41.5329	1.6882	Paul Pettitt database. Archaeology: Canal i Roquet, J., & Carbonell i Roura, E. [et al.] 1989 (Catalunya Paleolitica; Patronat Francesc Eiximenis, Gerona: 364-72); Zilhao J. 2006. Pyrenae 37:7-84.
Abric Romani	OxA-12025	39060	350		AMS	Charcoal from AR102/level B	Reliable	Spain	Middle Palaeolithic	B	41.5328	1.6882	Carbonell e.a. 2000, In: Bar-Yosef & Pilbeam, x Peabody Museum Bulletin 8: 5-34,https://www.nespos.org/pages/viewpage.action?pageId=76522. Higham T. e.a. 2014. Nature 512: 306-309.
Abric Romani	R49-106	39100	1500		other	U-series on travertine	Reliable	Spain	Early Upper Palaeolithic	Travertine above layer A	41.5329	1.6882	Carbonell e.a. 2000, In: Bar-Yosef & Pilbeam, Peabody Museum Bulletin 8: 5-34. Martinez K., 2005, L'Anthropologie,109: 815-839. https://www.nespos.org/pages/viewpage.action?pageId=76952
Abric Romani	R49-102	39400	1500		other	U-series on travertine	Reliable	Spain	Early Upper Palaeolithic	Travertine above layer A	41.5329	1.6882	Carbonell e.a. 2000, In: Bar-Yosef & Pilbeam, Peabody Museum Bulletin 8: 5-34. Martinez K., 2005, L'Anthropologie,109: 815-839. https://www.nespos.org/pages/viewpage.action?pageId=76952
Abric Romani	NZA-2313	40600	900		AMS	Charcoal	Reliable	Spain	Middle Palaeolithic	D	41.5329	1.6882	Carbonell e.a. 2000, In: Bar-Yosef & Pilbeam, The Geography of Neandertals and Modern Humans in Europe and the Greater Mediterranean, Peabody Museum Bulletin 8: 5-34,
Abric Romani	R49-100	40800	1500		other	U-series on travertine	Reliable	Spain	Early Upper Palaeolithic	Travertine above layer A	41.5329	1.6882	Carbonell e.a. 2000, In: Bar-Yosef & Pilbeam, Peabody Museum Bulletin 8: 5-34. Martinez K., 2005, L'Anthropologie,109: 815-839. https://www.nespos.org/pages/viewpage.action?pageId=76952
Abric Romani		41800	800		other	U-series	Reliable	Spain	Early Upper Palaeolithic	Travertine above layer A	41.5329	1.6882	Carbonell e.a. 2000, In: Bar-Yosef & Pilbeam, Peabody Museum Bulletin 8: 5-34. Martinez K., 2005, L'Anthropologie,109: 815-839. https://www.nespos.org/pages/viewpage.action?pageId=76952
Abric Romani	AR-4	42600			other	U/Th series on travertine	Reliable	Spain	Early Upper Palaeolithic	Travertine above layer A	41.5329	1.6882	Carbonell e.a. 2000, In: Bar-Yosef & Pilbeam, Peabody Museum Bulletin 8: 5-34. Martinez K., 2005, L'Anthropologie,109: 815-839. https://www.nespos.org/pages/viewpage.action?pageId=76952
Abric Romani		42700	1300		other	U-series	Reliable	Spain	Middle Palaeolithic	Travertine, between layer C and layer D	41.5329	1.6882	Bischoff et al 1988. Martinez 2005. L'Anthropologie 109: 413-439.. María C. Fernández-Laso 2011. Neanderthal Lifeways,Subsistence and Technology, Springer , 189.-202.
Abric Romani		42700	1300		other	U-series	Reliable	Spain	Middle Palaeolithic	travertine between layer A and layer B	41.5329	1.6882	Carbonell e.a. 2000, In: Bar-Yosef & Pilbeam, The Geography of Neandertals and Modern Humans in Europe and the Greater Mediterranean, Peabody Museum Bulletin 8: 5-34, Martinez K., 2005, L'Anthropologie,109: 815-839.
Abric Romani	R49-101	42900	1600		other	U-series on travertine	Reliable	Spain	Early Upper Palaeolithic	Travertine above layer A	41.5329	1.6882	Carbonell e.a. 2000, In: Bar-Yosef & Pilbeam, Peabody Museum Bulletin 8: 5-34. Martinez K., 2005, L'Anthropologie,109: 815-839. https://www.nespos.org/pages/viewpage.action?pageId=76952
Abric Romani		43000	1000		other	travertine	Reliable	Spain	Archaic Aurignacian, Gravettian? Late Aurignacian? Protoaurignacian?	2, above layer 2	41.5329	1.6882	Paul Pettitt database. Archaeology: Canal i Roquet, J., & Carbonell i Roura, E. [et al.] 1989 (Catalunya Paleolitica; Patronat Francesc Eiximenis, Gerona: 364-72); Zilhao J. 2006. Pyrenae 37:7-84.
Abric Romani	NZA-2314	43200	1100		AMS	charcoal	Reliable	Spain	Middle Palaeolithic	E	41.5329	1.6882	Carbonell e.a. 2000, In: Bar-Yosef & Pilbeam, The Geography of Neandertals and Modern Humans in Europe and the Greater Mediterranean, Peabody Museum Bulletin 8: 5-34,
Abric Romani		43200	1100		other	U-series	Reliable	Spain	Middle Palaeolithic	Travertine, between layer C and layer D	41.5329	1.6882	Bischoff et al 1988. Martinez 2005. L'Anthropologie 109: 413-439.. María C. Fernández-Laso 2011. Neanderthal Lifeways,Subsistence and Technology, Springer , 189.-202.
Abric Romani		43200	1100		other	U-series	Reliable	Spain	Middle Palaeolithic	travertine between layer A and layer B	41.5329	1.6882	Carbonell e.a. 2000, In: Bar-Yosef & Pilbeam, The Geography of Neandertals and Modern Humans in Europe and the Greater Mediterranean, Peabody Museum Bulletin 8: 5-34, Martinez K., 2005, L'Anthropologie,109: 815-839.
Abric Romani		43400	1500		other	U-seriesfrom lithostratigraphical layer B	Reliable	Spain	Middle Palaeolithic	Travertine, between layer C and layer D	41.5329	1.6882	Bischoff et al 1988. Martinez 2005. L'Anthropologie 109: 413-439.. María C. Fernández-Laso 2011. Neanderthal Lifeways,Subsistence and Technology, Springer , 189.-202.
Abric Romani		43400	1500		other	U-series	Reliable	Spain	Middle Palaeolithic	travertine between layer A and layer B	41.5329	1.6882	Carbonell e.a. 2000, In: Bar-Yosef & Pilbeam, The Geography of Neandertals and Modern Humans in Europe and the Greater Mediterranean, Peabody Museum Bulletin 8: 5-34, Martinez K., 2005, L'Anthropologie,109: 815-839.
Abric Romani	NZA-2312	43500	1200		AMS	Charcoal	Reliable	Spain	Middle Palaeolithic	B	41.5328	1.6882	Carbonell e.a. 2000, In: Bar-Yosef & Pilbeam, x Peabody Museum Bulletin 8: 5-34,https://www.nespos.org/pages/viewpage.action?pageId=76522. Higham T. e.a. 2014. Nature 512: 306-309.
Abric Romani		43800	1500		other	U-series lithostratigraphical layer B	Reliable	Spain	Middle Palaeolithic	Travertine, between layer C and layer D	41.5329	1.6882	Bischoff et al 1988. Martinez 2005. L'Anthropologie 109: 413-439.. María C. Fernández-Laso 2011. Neanderthal Lifeways,Subsistence and Technology, Springer , 189.-202.
Abric Romani	R49-105	43800	1580		other	U-series on travertine	Reliable	Spain	Middle Palaeolithic	travertine between layer A and layer B	41.5329	1.6882	Carbonell e.a. 2000, In: Bar-Yosef & Pilbeam, The Geography of Neandertals and Modern Humans in Europe and the Greater Mediterranean, Peabody Museum Bulletin 8: 5-34, Martinez K., 2005, L'Anthropologie,109: 815-839.
Abric Romani		44400	1600		other	U-series	Reliable	Spain	Early Upper Palaeolithic	Travertine above layer A	41.5329	1.6882	Carbonell e.a. 2000, In: Bar-Yosef & Pilbeam, Peabody Museum Bulletin 8: 5-34. Martinez K., 2005, L'Anthropologie,109: 815-839. https://www.nespos.org/pages/viewpage.action?pageId=76952
Abric Romani	NZA-2315	44500	1200		AMS	Charcoal	Reliable	Spain	Middle Palaeolithic	H	41.5329	1.6882	Vaquero 1997
Abric Romani	R49-50	44900			OSL	U/Th on travertine	Reliable	Spain		Travertine between layer D and E	41.5329	1.6882	Martinez 2005, L'Anthropologie 109: 815-839.
Abric Romani	PM56-33	45100	3100		other	U/Th from top of the layer	Reliable	Spain	Middle Palaeolithic	travertine between layer H and I, level 11	41.5329	1.6882	Vallverdu J. et al. 2005. JHE 48:157-174. Martinez 2005. L'Anthropologie 109: 815-838.
Abric Romani		45600	3500		other	U-series lithostratigraphical layer C	Reliable	Spain	Middle Palaeolithic	Travertine, between layer C and layer D	41.5329	1.6882	Bischoff et al 1988. Martinez 2005. L'Anthropologie 109: 413-439.. María C. Fernández-Laso 2011. Neanderthal Lifeways,Subsistence and Technology, Springer , 189.-202.
Abric Romani		45600	3500		other	U-series	Reliable	Spain	Middle Palaeolithic	travertine between layer A and layer B	41.5329	1.6882	Carbonell e.a. 2000, In: Bar-Yosef & Pilbeam, The Geography of Neandertals and Modern Humans in Europe and the Greater Mediterranean, Peabody Museum Bulletin 8: 5-34, Martinez K., 2005, L'Anthropologie,109: 815-839.
Abric Romani		46300	1500		other	U-series	Reliable	Spain	Middle Palaeolithic	Travertine, between layer C and layer D	41.5329	1.6882	Bischoff et al 1988. Martinez 2005. L'Anthropologie 109: 413-439.. María C. Fernández-Laso 2011. Neanderthal Lifeways,Subsistence and Technology, Springer , 189.-202.
Abric Romani		46300	1500		other	U-series	Reliable	Spain	Middle Palaeolithic	travertine between layer A and layer B	41.5329	1.6882	Carbonell e.a. 2000, In: Bar-Yosef & Pilbeam, The Geography of Neandertals and Modern Humans in Europe and the Greater Mediterranean, Peabody Museum Bulletin 8: 5-34, Martinez K., 2005, L'Anthropologie,109: 815-839.
Abric Romani		46300	2400		other	U/Th series from base of the layer	Reliable	Spain	Middle Palaeolithic	travertine between layer H and I, level 11	41.5329	1.6882	Vallverdu J. et al. 2005. JHE 48:157-174. Martinez 2005. L'Anthropologie 109: 815-838.
Abric Romani		46500	1700		other	U-series lithostratigraphical layer H	Reliable	Spain	Middle Palaeolithic	Travertine, between layer C and layer D	41.5329	1.6882	Bischoff et al 1988. Martinez 2005. L'Anthropologie 109: 413-439.. María C. Fernández-Laso 2011. Neanderthal Lifeways,Subsistence and Technology, Springer , 189.-202.
Abric Romani		46500	1700		other	U-series	Reliable	Spain	Middle Palaeolithic	travertine between layer A and layer B	41.5329	1.6882	Carbonell e.a. 2000, In: Bar-Yosef & Pilbeam, The Geography of Neandertals and Modern Humans in Europe and the Greater Mediterranean, Peabody Museum Bulletin 8: 5-34, Martinez K., 2005, L'Anthropologie,109: 815-839.
Abric Romani		46600	1700		other	U/Th series from top of the layer	Reliable	Spain	Middle Palaeolithic	travertine between layer H and I, level 11	41.5329	1.6882	Vallverdu J. et al. 2005. JHE 48:157-174. Martinez 2005. L'Anthropologie 109: 815-838.
Abric Romani		46900	2600		other	U/Th series from base of the layer	Reliable	Spain	Middle Palaeolithic	travertine between layer H and I, level 11	41.5329	1.6882	Vallverdu J. et al. 2005. JHE 48:157-174. Martinez 2005. L'Anthropologie 109: 815-838.
Abric Romani		48000	1600		other	U-series lithostratigraphical layer I	Reliable	Spain	Middle Palaeolithic	Travertine, between layer C and layer D	41.5329	1.6882	Bischoff et al 1988. Martinez 2005. L'Anthropologie 109: 413-439.. María C. Fernández-Laso 2011. Neanderthal Lifeways,Subsistence and Technology, Springer , 189.-202.
Abric Romani		48600	2300		other	U/Th from the base of the layer	Reliable	Spain	Middle Palaeolithic	travertine between layer H and I, level 11	41.5329	1.6882	Vallverdu J. et al. 2005. JHE 48:157-174. Martinez 2005. L'Anthropologie 109: 815-838.
Abric Romani		49300	1600		other	U-series lithostratigraphical layer J	Reliable	Spain	Middle Palaeolithic	Travertine, between layer C and layer D	41.5329	1.6882	Bischoff et al 1988. Martinez 2005. L'Anthropologie 109: 413-439.. María C. Fernández-Laso 2011. Neanderthal Lifeways,Subsistence and Technology, Springer , 189.-202.
Abric Romani	PM56-45A	49800			other		Reliable	Spain		travertine between layer J and Jb	41.5329	1.6882	Martinez 2005. L'Antrhopologie 109: 819-839.
Abric Romani	52(POU)	50400	500		other	U/Th on travertine	Reliable	Spain		Travertine between layer Jb? And K	41.5329	1.6882	Martinez 2005, L'Anthropologie 109: 819-839.
Abric Romani		52200	1600		other	U-series lithostratigraphical layer L	Reliable	Spain	Middle Palaeolithic	Travertine, between layer C and layer D	41.5329	1.6882	Bischoff et al 1988. Martinez 2005. L'Anthropologie 109: 413-439.. María C. Fernández-Laso 2011. Neanderthal Lifeways,Subsistence and Technology, Springer , 189.-202.
Abric Romani	53(POU)	52200	1600		other	U/Th on travertine	Reliable	Spain		Travertine below layer K	41.5329	1.6882	Martinez 2005, L'Anthropologie 109: 819-839.
Abric Romani		52300	600		other	U-series lithostratigraphical layer K	Reliable	Spain	Middle Palaeolithic	Travertine, between layer C and layer D	41.5329	1.6882	Bischoff et al 1988. Martinez 2005. L'Anthropologie 109: 413-439.. María C. Fernández-Laso 2011. Neanderthal Lifeways,Subsistence and Technology, Springer , 189.-202.
Abric Romani		52300	600		other	U-series	Reliable	Spain	Middle Palaeolithic	travertine between layer A and layer B	41.5329	1.6882	Carbonell e.a. 2000, In: Bar-Yosef & Pilbeam, The Geography of Neandertals and Modern Humans in Europe and the Greater Mediterranean, Peabody Museum Bulletin 8: 5-34, Martinez K., 2005, L'Anthropologie,109: 815-839.
Abric Romani	PR-3(POU)	52500			other	U/Th on travertine	Reliable	Spain		Travertine between layer Jb? And K	41.5329	1.6882	Martinez 2005, L'Anthropologie 109: 819-839.
Abric Romani		54200	1100		other	U-series	Reliable	Spain	Middle Palaeolithic	Travertine, between layer C and layer D	41.5329	1.6882	Bischoff et al 1988. Martinez 2005. L'Anthropologie 109: 413-439.. María C. Fernández-Laso 2011. Neanderthal Lifeways,Subsistence and Technology, Springer , 189.-202.
Abric Romani		54200	1100		other	U-series	Reliable	Spain	Middle Palaeolithic	travertine between layer A and layer B	41.5329	1.6882	Carbonell e.a. 2000, In: Bar-Yosef & Pilbeam, The Geography of Neandertals and Modern Humans in Europe and the Greater Mediterranean, Peabody Museum Bulletin 8: 5-34, Martinez K., 2005, L'Anthropologie,109: 815-839.
Abric Romani		54500	500		other	U-series lithostratigraphical layer M	Reliable	Spain	Middle Palaeolithic	Travertine, between layer C and layer D	41.5329	1.6882	Bischoff et al 1988. Martinez 2005. L'Anthropologie 109: 413-439.. María C. Fernández-Laso 2011. Neanderthal Lifeways,Subsistence and Technology, Springer , 189.-202.
Abric Romani		54500	500		other	U-series	Reliable	Spain	Middle Palaeolithic	travertine between layer A and layer B	41.5329	1.6882	Carbonell e.a. 2000, In: Bar-Yosef & Pilbeam, The Geography of Neandertals and Modern Humans in Europe and the Greater Mediterranean, Peabody Museum Bulletin 8: 5-34, Martinez K., 2005, L'Anthropologie,109: 815-839.
Abric Romani		56800	3200		other	U-series	Reliable	Spain	Middle Palaeolithic	Travertine, between layer C and layer D	41.5329	1.6882	Bischoff et al 1988. Martinez 2005. L'Anthropologie 109: 413-439.. María C. Fernández-Laso 2011. Neanderthal Lifeways,Subsistence and Technology, Springer , 189.-202.
Abric Romani		56800	3200		other	U-series	Reliable	Spain	Middle Palaeolithic	travertine between layer A and layer B	41.5329	1.6882	Carbonell e.a. 2000, In: Bar-Yosef & Pilbeam, The Geography of Neandertals and Modern Humans in Europe and the Greater Mediterranean, Peabody Museum Bulletin 8: 5-34, Martinez K., 2005, L'Anthropologie,109: 815-839.
Abric Romani	Abric-1c	57380	240		other	Th/U detrital calcite corrected	Reliable	Spain	Palaeolithic	4,39 m below base of layer P at drill site	41.5329	1.6882	Sharp W.D. e.a. 2016. Journal of Archaeological Science: Reports(: 400-406.
Abric Romani	Abric-1b	57470	290		other	Th/U detrital calcite corrected	Reliable	Spain	Palaeolithic	4,39 m below base of layer P at drill site	41.5329	1.6882	Sharp W.D. e.a. 2016. Journal of Archaeological Science: Reports(: 400-406.
Abric Romani	Abric-1a	57530	270		other	Th/U detrital calcite corrected	Reliable	Spain	Palaeolithic	4,39 m below base of layer P at drill site	41.5329	1.6882	Sharp W.D. e.a. 2016. Journal of Archaeological Science: Reports(: 400-406.
Abric Romani		58600	1200		other	U-series	Reliable	Spain	Middle Palaeolithic	Travertine, between layer C and layer D	41.5329	1.6882	Bischoff et al 1988. Martinez 2005. L'Anthropologie 109: 413-439.. María C. Fernández-Laso 2011. Neanderthal Lifeways,Subsistence and Technology, Springer , 189.-202.
Abric Romani		58600	1200		other	U-series	Reliable	Spain	Middle Palaeolithic	travertine between layer A and layer B	41.5329	1.6882	Carbonell e.a. 2000, In: Bar-Yosef & Pilbeam, The Geography of Neandertals and Modern Humans in Europe and the Greater Mediterranean, Peabody Museum Bulletin 8: 5-34, Martinez K., 2005, L'Anthropologie,109: 815-839.
Abric Romani		59200	1100		other	U-series	Reliable	Spain	Middle Palaeolithic	Travertine, between layer C and layer D	41.5329	1.6882	Bischoff et al 1988. Martinez 2005. L'Anthropologie 109: 413-439.. María C. Fernández-Laso 2011. Neanderthal Lifeways,Subsistence and Technology, Springer , 189.-202.
Abric Romani		59200	1100		other	U-series	Reliable	Spain	Middle Palaeolithic	travertine between layer A and layer B	41.5329	1.6882	Carbonell e.a. 2000, In: Bar-Yosef & Pilbeam, The Geography of Neandertals and Modern Humans in Europe and the Greater Mediterranean, Peabody Museum Bulletin 8: 5-34, Martinez K., 2005, L'Anthropologie,109: 815-839.
Abric Romani		60000	1400		other	U-series	Reliable	Spain	Middle Palaeolithic	Travertine, between layer C and layer D	41.5329	1.6882	Bischoff et al 1988. Martinez 2005. L'Anthropologie 109: 413-439.. María C. Fernández-Laso 2011. Neanderthal Lifeways,Subsistence and Technology, Springer , 189.-202.
Abric Romani		60000	1400		other	U-series	Reliable	Spain	Middle Palaeolithic	travertine between layer A and layer B	41.5329	1.6882	Carbonell e.a. 2000, In: Bar-Yosef & Pilbeam, The Geography of Neandertals and Modern Humans in Europe and the Greater Mediterranean, Peabody Museum Bulletin 8: 5-34, Martinez K., 2005, L'Anthropologie,109: 815-839.
Abric Romani		70200	2600		other	U-series	Reliable	Spain	Middle Palaeolithic	Travertine, between layer C and layer D	41.5329	1.6882	Bischoff et al 1988. Martinez 2005. L'Anthropologie 109: 413-439.. María C. Fernández-Laso 2011. Neanderthal Lifeways,Subsistence and Technology, Springer , 189.-202.
Abric Romani		70200	2600		other	U-series	Reliable	Spain	Middle Palaeolithic	travertine between layer A and layer B	41.5329	1.6882	Carbonell e.a. 2000, In: Bar-Yosef & Pilbeam, The Geography of Neandertals and Modern Humans in Europe and the Greater Mediterranean, Peabody Museum Bulletin 8: 5-34, Martinez K., 2005, L'Anthropologie,109: 815-839.
Abrigo 6	Col-1552	12660	40		AMS	Bone	Reliable	Spain	Neolithic	VII, A trinchera 2	36.6056	-4.66589	Pardo-Gordo S. e.a. Radiocarbon dates for the Mesolithic-Neolithic transition in Iberia. 10.5281/zenodo.3241958
Abrigo 6	Col-1559	13570	90		AMS	bone	Reliable	Spain	Neolithic	VI A trinchera 1	36.6056	-4.66589	Pardo-Gordo S. e.a. Radiocarbon dates for the Mesolithic-Neolithic transition in Iberia. 10.5281/zenodo.3241958
Abrigo de Buendia	OxA-29341	13240	55		AMS	Charcoal N1W-2563	Reliable	Spain	Magdalenian	N1W	40.4178	-2.49722	De La Torre I. 2015. JQS 30: 376-390.
Abrigo de Buendia	OxA-28279	13410	55		AMS	Bone N3W-921	Reliable	Spain	Magdalenian	N3W	40.4178	-2.49722	De La Torre I. 2015. JQS 30: 376-390.
Abrigo de Buendia	Beta-246576	13480	50		AMS	Bone N33C-7	Reliable	Spain	Magdalenian	N33C	40.4178	-2.49722	De La Torre I. 2015. JQS 30: 376-390.
Abrigo de Buendia	Beta-246577	13540	60		AMS	Charcoal N31C-884	Reliable	Spain	Magdalenian	N31C	40.4178	-2.49722	De La Torre I. 2015. JQS 30: 376-390.
Abrigo de Buendia	Beta-246578	13790	50		AMS	Charcoal N2CW-880	Reliable	Spain	Magdalenian	N2CW	40.4178	-2.49722	De La Torre I. 2015. JQS 30: 376-390.
Abrigo de Buendia	OxA-28280	14315	55		AMS	Charcoal N2BW-2402	Reliable	Spain	Magdalenian	N2BW	40.4178	-2.49722	De La Torre I. 2015. JQS 30: 376-390.
Abrigo de Buendia	UtC-4006	14380	90		AMS	charcoal	Reliable	Spain	Magdalenian		40.4178	-2.49722	Cacho C., Perez Marin S., 1996, El Magdaleniense de la Meseta y sus relaciones con el mediterraneo Espanol: el Abrigo de Buendia (Cuenca), in "Colloque International de l'U.I.S.P.P. "el mon mediterrani després del pleniglacial" Girona.
Abrigo de Buendia	Beta-246579	14500	60		AMS	Charcoal N2C-143	Reliable	Spain	Magdalenian	N2C	40.4178	-2.49722	De La Torre I. 2015. JQS 30: 376-390.
Abrigo de Buendia	Beta-377746	14500	50		AMS	Charcoal N2CW-7010	Reliable	Spain	Magdalenian	N2CW	40.4178	-2.49722	De La Torre I. 2015. JQS 30: 376-390.
Abrigo de Buendia	OxA-28278	14515	55		AMS	Charcoal N4W-1239	Reliable	Spain	Magdalenian	N4W	40.4178	-2.49722	De La Torre I. 2015. JQS 30: 376-390.
Abrigo de Buendia	Beta-246580	14530	50		AMS	Charcoal N5C-123	Reliable	Spain	Magdalenian	N5C	40.4178	-2.49722	De La Torre I. 2015. JQS 30: 376-390.
Abrigo de Buendia	OxA-28275	14595	55		AMS	Charcoal N6C-65	Reliable	Spain	Magdalenian	N6C	40.4178	-2.49722	De La Torre I. 2015. JQS 30: 376-390.
Abrigo de Buendia	OxA-28276	14635	55		AMS	Charcoal N6W-87	Reliable	Spain	Magdalenian	N6W	40.4178	-2.49722	De La Torre I. 2015. JQS 30: 376-390.
Abrigo de Buendia	OxA-29342	14660	60		AMS	Charcoal N3C-105	Reliable	Spain	Magdalenian	N3C	40.4178	-2.49722	De La Torre I. 2015. JQS 30: 376-390.
Abrigo de Buendia	Beta-246581	14690	80		AMS	Charcoal N7C-244	Reliable	Spain	Magdalenian	N7C	40.4178	-2.49722	De La Torre I. 2015. JQS 30: 376-390.
Abrigo de Buendia	Beta-246582	14830	50		AMS	Charcoal N8C-113	Reliable	Spain	Magdalenian	N8C	40.4178	-2.49722	De La Torre I. 2015. JQS 30: 376-390.
Abrigo de Buendia	Beta-212776	14840	50		AMS	charcoal N1C-401	Reliable	Spain	Magdalenian	N1C	40.344	-2.405	Cacho C. e.a. 2010. El Paleolitico superior Peninsular, Novedades del siglo XXI, Barcelona: 115-136. De La Torre I. e.a. 2015. JQS 30: 376-390.
Abrigo de Buendia	OxA-28777	14845	55		AMS	Charcoal N5W-74	Reliable	Spain	Magdalenian	N5W	40.4178	-2.49722	De La Torre I. 2015. JQS 30: 376-390.
Abrigo de Buendia	OxA-29343	14960	60		AMS	Charcoal N33C-25	Reliable	Spain	Magdalenian	N33C	40.4178	-2.49722	De La Torre I. 2015. JQS 30: 376-390.
Abrigo de Buendia	OxA-28336	32270	170		AMS	Shell N1W-931	Unreliable	Spain	Magdalenian	N1W	40.4178	-2.49722	De La Torre I. 2015. JQS 30: 376-390.
Abrigo del Molino	132103	32400	1700		OSL		Reliable	Spain	Palaeolithic, Mousterian	Level 3	40.9517	-4.14111	Alvarez-Alonso D. e.a. 2014. XIII Reunion Nacional de Geomorfologie, Caceres: 446-449.. .Alvarez-Alonso D. e.a. 2016. QI ip.
Abrigo del Molino	132123	32400	1700		OSL	from level D	Reliable	Spain	Mousterian	Level 2 (layers C and D)	40.9517	-4.14111	Alvarez-Alonso D. e.a. 2016. QI ip. Kehl M. e.a. Quaternary Research(2018),90, 180–200.
abrigo del Molino	COL4020,1,1	33300	200		AMS	Bone fram AMS6	Reliable	Spain	Middle palaeolithic	K	40.9516	-4.14111	Kehl M. e.a. Quaternary Research(2018),90, 180–200.
Abrigo del Molino	COL4019.1.1	37200	300		AMS	bone from layer G AMS5a	Reliable	Spain	Middle Palaeolithic	G	40.9516	-4.14111	Kehl M. e.a. Quaternary Research(2018),90, 180–200.
Abrigo del Molino	COL2715	38600	500		AMS	bone from layer D AMS2	Reliable	Spain	Mousterian	Level 2 (layers C and D)	40.9517	-4.14111	Alvarez-Alonso D. e.a. 2016. QI ip. Kehl M. e.a. Quaternary Research(2018),90, 180–200.
Abrigo del Molino	COL2714.1.1	39500	600		AMS	Bone AMS1from layer C	Reliable	Spain	Mousterian	Level 2 (layers C and D)	40.9517	-4.14111	Alvarez-Alonso D. e.a. 2016. QI ip. Kehl M. e.a. Quaternary Research(2018),90, 180–200.
Abrigo del Molino	COL4018.1.1	39900	400		AMS	Bone from AMS4	Reliable	Spain	Middle Palaeolithic	G	40.9516	-4.14111	Kehl M. e.a. Quaternary Research(2018),90, 180–200.
Abrigo del Molino	COL2716.3.1	40000	5000		AMS	bone from D, AMS3	Reliable	Spain	Mousterian	Level 2 (layers C and D)	40.9517	-4.14111	Alvarez-Alonso D. e.a. 2016. QI ip. Kehl M. e.a. Quaternary Research(2018),90, 180–200.
Abrigo del Molino	COL2716.1.1	40100	600		AMS	bone from D, AMS3	Reliable	Spain	Mousterian	Level 2 (layers C and D)	40.9517	-4.14111	Alvarez-Alonso D. e.a. 2016. QI ip. Kehl M. e.a. Quaternary Research(2018),90, 180–200.
Abrigo del Molino	COL4021,1,1	40200	400		AMS		Reliable	Spain	Middle Palaeolithic	G	40.9516	-4.14111	Kehl M. e.a. Quaternary Research(2018),90, 180–200.
Abrigo del Molino	COL2715.3.1	40700	600		AMS	AMS3 from layer D	Reliable	Spain	Mousterian	Level 2 (layers C and D)	40.9517	-4.14111	Alvarez-Alonso D. e.a. 2016. QI ip. Kehl M. e.a. Quaternary Research(2018),90, 180–200.
Abrigo del Molino	C-L3895	43400	2700		OSL	pIRIR250 for Layer E/G	Reliable	Spain	Middle Palaeolithic	G	40.9516	-4.14111	Kehl M. e.a. Quaternary Research(2018),90, 180–200.
Abrigo del Molino	132102	56000	4500		OSL	from unit M, level?	Reliable	Spain	Palaeolithic, Mousterian	Level 3	40.9517	-4.14111	Alvarez-Alonso D. e.a. 2014. XIII Reunion Nacional de Geomorfologie, Caceres: 446-449.. .Alvarez-Alonso D. e.a. 2016. QI ip.
Abrigo del Molino	132101	57400	3300		OSL	From Unit C	Reliable	Spain	Palaeolithic, Mousterian	Level 3	40.9517	-4.14111	Alvarez-Alonso D. e.a. 2014. XIII Reunion Nacional de Geomorfologie, Caceres: 446-449.. .Alvarez-Alonso D. e.a. 2016. QI ip.
Abrigo del Molino		59700	2700		OSL	from unit F	Reliable	Spain	Palaeolithic, Mousterian	Level 3	40.9517	-4.14111	Alvarez-Alonso D. e.a. 2014. XIII Reunion Nacional de Geomorfologie, Caceres: 446-449.. .Alvarez-Alonso D. e.a. 2016. QI ip.
Abrigo del Molino	122108	64400	2700		OSL	from unit 3	Reliable	Spain	Palaeolithic, Mousterian	Level 3	40.9517	-4.14111	Alvarez-Alonso D. e.a. 2014. XIII Reunion Nacional de Geomorfologie, Caceres: 446-449.. .Alvarez-Alonso D. e.a. 2016. QI ip.
Acagizli Magara	AA-38202	29130	380		AMS	marine shell	Reliable	Turkey	Ahmarian	B	35.993	35.988	LV Golovanova, VB Doronichev - The Aurignacian of Yafteh Cave and its … - researchgate.net
Acagizli Magara	AA-35258	31060	140		AMS	charcoal	Reliable	Turkey	Ahmarian	Upper Breccia	35.993	35.988	LV Golovanova, VB Doronichev - The Aurignacian of Yafteh Cave and its … - researchgate.net
Acagizli Magara	AA-38201	32670	760		AMS	marine shell	Reliable	Turkey	Ahmarian	B1	35.993	35.988	LV Golovanova, VB Doronichev - The Aurignacian of Yafteh Cave and its … - researchgate.net
Achenheim	Ly-761	36700	2200		Conv 14C	charcoal	Reliable	France	hearth [no industry!]	loam GR2	48.586	7.625	Banadora
Achenheim	Ly-1276	43500	0		Conv 14C	charcoal	Reliable	France	hearth [no industry!]	loam GR2	48.586	7.625	Banadora
Achenheim		222000	29		TL		Reliable	Germany	Ferrassie Mousterian	18-20	48.586	7.625	Bosinski G.. 1995, Quaternary field trips in Ecntral Europe, Munchen
Acqua Fitusa		13760	330		Conv 14C		Reliable	Italy	Final Epipalaeolithic	Upper level 2-1	37.3167	13.5667	Lo Vetro D. e.a. 1999-2000. Rivista di Scienze Preistoriche 50: 103-132.
Aculadero		13760	330		Conv 14C		Reliable	Spain	Final Epipalaeolithic	Upper	36.5837	-6.25089	Lo Vetro D. 1999-2000. Rivista di Scienze Preistoriche 50: 103-132.
Aculadero		110507	7481		OSL		Reliable	Spain	Middle Palaeolithic		36.5837	-6.25089	Alvarez-Alonso D. e.a. 2014. Munibe 65: 5-24.
Adaouste	LGQ-126	12054	375		Conv 14C	charcoal	Reliable	France	final Magdalenian	12	43.6333	5.633	J Evin, G Marien, C Pachiaudi - Radiocarbon, 1973 - cambridge.org
Adaouste	Ly-541	12280	190		Conv 14C	bone	Reliable	France	final Magdalenian	12	43.6333	5.633	J Evin, G Marien, C Pachiaudi - Radiocarbon, 1973 - cambridge.org
Adaouste	LGQ-374	12497	374		Conv 14C	charcoal	Reliable	France	final Magdalenian	17	43.6333	5.633	Onoratini G. & Renault-Miskovsky J. 1999. ERAUL 90: 131-174.
Adaouste	LGQ-125	12497	374		Conv 14C	charcoal from A0, plluted	Unreliable	France	final Magdalenian	17	43.6333	5.633	Onoratini G. & Renault-Miskovsky J. 1999. ERAUL 90: 131-174.
Adaouste	Ly-540	12760	250		Conv 14C	bone	Reliable	France	final Magdalenian	17	43.6333	5.633	Onoratini G. & Renault-Miskovsky J. 1999. ERAUL 90: 131-174.
Adaouste	LGQ-127	12981	266		Conv 14C	charcoal	Reliable	France	final Magdalenian	17	43.6333	5.633	Onoratini G. & Renault-Miskovsky J. 1999. ERAUL 90: 131-174.
Addaura	KIA-36055	12890	60		AMS	collagen of the human remains	Reliable	Italy	Epigravettian Palaeolithic rock art	burial	38.1889	13.3481	Mannino M. e.a. 2011. JAS 38: 3094-3100. Orschiedt J. 2018. Phil. Trans. R. Soc. B 373: 20170264.
Afontova Gora	AA-59608	12050	75		AMS		Reliable	Russian Federation		layer 4-5	56	92.85
Afontova Gora 2	Mo-343	11330	270		Conv 14C	charcoal	Reliable	Russian Federation	Upper Palaeolithic	6	56	92.85	Kuzmin, Y.V. & Orlova, L.A. 1998.Radiocarbon chronology of the Siberian Paleolithic. Journal of World Prehistory, 12(1): 1-53. Graf K.E. 2009. JAS 36: 694-707
Afontova Gora 2	SOAN-5124	12050	75		Conv 14C		Unreliable	Russian Federation	Upper Palaeolithic	Str 11	56	92.85	Graf K.E. 2009. JAS 36: 694-707
Afontova Gora 2	GrA-5555	12400	60		AMS	dispersed charcoal	Unreliable	Russian Federation	Upper Palaeolithic	below layer 5, Str 12	56	92.85	Graf K.E. 2009. JAS 36: 694-707
Afontova Gora 2	SOAN-5125	12560	70		Conv 14C		Unreliable	Russian Federation	Upper Palaeolithic	below layer 5, Str 12	56	92.85	Graf K.E. 2009. JAS 36: 694-707
Afontova Gora 2	GIN-7671	12740	160		Conv 14C		Reliable	Russian Federation			56	92.85	Raghavan M. e.a. 2014. Nature 7481: 87-91.
Afontova Gora 2	GIN-7670	12850	160		Conv 14C		Reliable	Russian Federation			56	92.85	Raghavan M. e.a. 2014. Nature 7481: 87-91.
Afontova Gora 2	GIN-7538	13260	250		Conv 14C		Reliable	Russian Federation			56	92.85	Raghavan M. e.a. 2014. Nature 7481: 87-91.
Afontova Gora 2	GIN-7542	13310	140		Conv 14C	dispersed charcoal	Reliable	Russian Federation	Upper palaeolithic	2, Str 5	56	92.85	Kuzmin, Y.V. & Orlova, L.A. 1998. Radiocarbon chronology of the Siberian Paleolithic. Journal of World Prehistory, 12(1): 1-53. Graf K.E. 2009. JAS 36: 694-707
Afontova Gora 2	GIN-7539	13350	60		Conv 14C	dispersed charcoal	Reliable	Russian Federation	Upper Palaeolithic	Layer 3A? Str 5	56	92.85	Kuzmin, Y.V. & Orlova, L.A. 1998.Radiocarbon chronology of the SiberianPaleolithic. Journal of World Prehistory, 12(1): 1-53.
Afontova Gora 2	GrN-22275	13390	260		AMS	Charcoqal	Reliable	Russian Federation	Upper Palaeolithic	Up from layer 4	56	92.85	Vasilev SA e.a.
Afontova Gora 2	GrN-22275	13390	260		Conv 14C	dispersed charcoal from Drozdov excavation	Unreliable	Russian Federation	Upper Palaeolithic	6	56	92.85	Kuzmin, Y.V. & Orlova, L.A. 1998.Radiocarbon chronology of the Siberian Paleolithic. Journal of World Prehistory, 12(1): 1-53. Graf K.E. 2009. JAS 36: 694-707
Afontova Gora 2	SOAN-5123	13600	80		Conv 14C		Reliable	Russian Federation	Upper Palaeolithic	Layer 3A? Str 5	56	92.85	Kuzmin, Y.V. & Orlova, L.A. 1998.Radiocarbon chronology of the SiberianPaleolithic. Journal of World Prehistory, 12(1): 1-53.
Afontova Gora 2	GIN-200	13600	200		Conv 14C		Reliable	Russian Federation			56	92.85	Raghavan M. e.a. 2014. Nature 7481: 87-91.
Afontova Gora 2	GIN-7540	13650	70		Conv 14C	dispersed charcoal	Reliable	Russian Federation	Upper Palaeolithic	layer 4, str 9	56	92.85	Kuzmin, Y.V. & Orlova, L.A. 1998.Radiocarbon chronology of the Siberian Paleolithic. Journal of World Prehistory, 12(1): 1-53. Graf K.E. 2009. JAS 36: 694-707
Afontova Gora 2	UCIAMS-79661	13810	35		AMS	human bone	Reliable	Russian Federation			56	92.85	Raghavan M. e.a. 2014. Nature 7481: 87-91.
Afontova Gora 2	GIN-7541	13930	80		Conv 14C	dispersed charcoal	Reliable	Russian Federation	Upper Palaeolithic	layer 4, str 9	56	92.85	Kuzmin, Y.V. & Orlova, L.A. 1998.Radiocarbon chronology of the Siberian Paleolithic. Journal of World Prehistory, 12(1): 1-53. Graf K.E. 2009. JAS 36: 694-707
Afontova Gora 2	GIN-22274	13990	110		Conv 14C	Dispersed charcoal	Reliable	Russian Federation	Upper Palaeolithic	Layer 3A? Str 5	56	92.85	Kuzmin, Y.V. & Orlova, L.A. 1998.Radiocarbon chronology of the SiberianPaleolithic. Journal of World Prehistory, 12(1): 1-53.
Afontova Gora 2	GrN-22274	13990	110		Conv 14C	charcoal	Reliable	Russian Federation	Upper Palaeolithic	layer 3B	56	92.85	Kuzmin, Y.V. & Orlova, L.A. 1998.Radiocarbon chronology of the SiberianPaleolithic. Journal of World Prehistory, 12(1): 1-53.
Afontova Gora 2	SOAN-3075	14070	110		Conv 14C	dispersed charcoal	Reliable	Russian Federation	Upper Palaeolithic	layer 4, str 9	56	92.85	Kuzmin, Y.V. & Orlova, L.A. 1998.Radiocarbon chronology of the Siberian Paleolithic. Journal of World Prehistory, 12(1): 1-53. Graf K.E. 2009. JAS 36: 694-707
Afontova Gora 2	GrA-5553	14140	60		AMS		Unreliable	Russian Federation	Upper Palaeolithic	below layer 5, Str 12	56	92.85	Graf K.E. 2009. JAS 36: 694-707
Afontova Gora 2	GrA-5554	14180	60		AMS	dispersed charcoal	Unreliable	Russian Federation	Upper Palaeolithic	below layer 5, Str 12	56	92.85	Graf K.E. 2009. JAS 36: 694-707
Afontova Gora 2	GrA-5556	14200	60		AMS	dispersed charcoal	Reliable	Russian Federation	Upper palaeolithic	2, Str 5	56	92.85	Kuzmin, Y.V. & Orlova, L.A. 1998. Radiocarbon chronology of the Siberian Paleolithic. Journal of World Prehistory, 12(1): 1-53. Graf K.E. 2009. JAS 36: 694-707
Afontova Gora 2	SOAN-3077	14330	95		Conv 14C	bone	Reliable	Russian Federation	Upper Palaeolithic	Layer 3A? Str 5	56	92.85	Kuzmin, Y.V. & Orlova, L.A. 1998.Radiocarbon chronology of the SiberianPaleolithic. Journal of World Prehistory, 12(1): 1-53.
Afontova Gora 2	SOAN-3251	15310	795		Conv 14C	Dispersed charcoal	Unreliable	Russian Federation	Upper Palaeolithic	5, Str 11-10	56	92.85	Kuzmin, Y.V. & Orlova, L.A. 1998.Radiocarbon chronology of the Siberian Paleolithic. Journal of World Prehistory, 12(1): 1-53. Graf K.E. 2009. JAS 36: 694-707
Afontova Gora 2	GIN-117	20900	300		Conv 14C	dispersed charcoal from old excavation	Unreliable	Russian Federation	Upper Palaeolithic	6	56	92.85	Kuzmin, Y.V. & Orlova, L.A. 1998.Radiocarbon chronology of the Siberian Paleolithic. Journal of World Prehistory, 12(1): 1-53. Graf K.E. 2009. JAS 36: 694-707
Afontova Gora 2, Old Excavation CL C3	AA-68662	12280	80		AMS	dispersed charcoal from angiosperm	Unreliable	Russian Federation	Late Upper Palaeolithic	D1	56	92.85	Graf K.E. 2009.. JAS 36: 694-707.
Afontova Gora 2, Old Excavation CL C3	AA-68664	13870	80		AMS	Dispersed charcoall from angiosperm	Reliable	Russian Federation	Late Upper Palaeolithic	D2	56	92.85	Graf K.E. 2009. JAS 36: 694-707.
Afontova Gora 2, Old Excavation CL C3	AA-68663	13970	80		AMS	Dispersed charcoal from angiosperm	Reliable	Russian Federation	Late Upper Palaeolithic	D2	56	92.85	Graf K.E. 2009. JAS 36: 694-707.
Afontova Gora 3	AA-59609	12560	70		AMS		Reliable	Russian Federation	Upper Palaeolithic		56.016	92.85	Narasimhan V. e.a. 2019. Science Vol. 365, Issue 6457, eaat7487.
Afontova Gora 3	GIN-7731	14200	130		Conv 14C		Reliable	Russian Federation	Upper Palaeolithic		56.016	92.85	Narasimhan V. e.a. 2019. Science Vol. 365, Issue 6457, eaat7487.
Afontova Gora 3	MAMS-27186	14710	60		AMS	tooth	Reliable	Russian Federation	Upper Palaeolithic		56.016	92.85	Narasimhan V. e.a. 2019. Science Vol. 365, Issue 6457, eaat7487.
Afontova Gora 5	SOAN-3781	27890	690		Conv 14C		Unreliable	Russian Federation	Upper Palaeolithic		56	92.85	Graf K.E. 2009. JAS 36: 694-707
Aggsbach		22450			Conv 14C		Reliable	Austria	?Gravettian	upper level	48.293	15.395	Banadora
Aggsbach	GrN-1327	22670	100		Conv 14C	charcoal	Reliable	Austria	Gravettian	a	48.293	15.395	Banadora
Aggsbach	GrN-1354	25760	170		Conv 14C	charcoal	Reliable	Austria	Gravettian	b (main level)	48.293	15.395	Banadora
Aggsbach	GrN-2513	26800	200		Conv 14C	charcoal	Reliable	Austria	Gravettian	c	48.293	15.395	Banadora
Aghitu-3 Cave	KIA-48939	20450	100		AMS	Betula charcoal fropm AHIIIa	Reliable	Armenia	Upper Palaeolithic	AH III	39.5139	46.0817	Kandel A.W. e.a. 2014.ERAUL 140: 39-61. Kandel A.W. e.a. 2017. JHE 110: 37-68.
Aghitu-3 Cave	KIA-48938	20540	90		AMS	medium large (sc3), long bone	Reliable	Armenia	Upper Palaeolithic	AH III	39.5139	46.0817	Kandel A.W. e.a. 2014.ERAUL 140: 39-61. Kandel A.W. e.a. 2017. JHE 110: 37-68.
Aghitu-3 Cave	KIA-43241	22630	300		AMS	Charcoal, Populus or Salix from AH IIIB	Reliable	Armenia	Upper Palaeolithic	AH III	39.5139	46.0817	Kandel A.W. e.a. 2014.ERAUL 140: 39-61. Kandel A.W. e.a. 2017. JHE 110: 37-68.
Aghitu-3 Cave	KIA-43242	22900	180		AMS	charcoal, Populus or Salix from AH IIIb	Reliable	Armenia	Upper Palaeolithic	AH III	39.5139	46.0817	Kandel A.W. e.a. 2014.ERAUL 140: 39-61. Kandel A.W. e.a. 2017. JHE 110: 37-68.
Aghitu-3 Cave	KIA-43238	23140	130		AMS	Bone Sheep/goat metatarsal from AH IIIC	Reliable	Armenia	Upper Palaeolithic	AH III	39.5139	46.0817	Kandel A.W. e.a. 2014.ERAUL 140: 39-61. Kandel A.W. e.a. 2017. JHE 110: 37-68.
Aghitu-3 Cave	KIA-46652	23490	170		AMS	charcoal Salix frm AHIIIc	Reliable	Armenia	Upper Palaeolithic	AH III	39.5139	46.0817	Kandel A.W. e.a. 2014.ERAUL 140: 39-61. Kandel A.W. e.a. 2017. JHE 110: 37-68.
Aghitu-3 Cave	KIA-48945	23690	135		AMS	Equus rib from AHIIId	Reliable	Armenia	Upper Palaeolithic	AH III	39.5139	46.0817	Kandel A.W. e.a. 2014.ERAUL 140: 39-61. Kandel A.W. e.a. 2017. JHE 110: 37-68.
Aghitu-3 Cave	KIA-16654	23840	140		AMS	Charcoal Hippophae rhamnoides from IIId	Reliable	Armenia	Upper Palaeolithic	AH III	39.5139	46.0817	Kandel A.W. e.a. 2014.ERAUL 140: 39-61. Kandel A.W. e.a. 2017. JHE 110: 37-68.
Aghitu-3 Cave	KIA-43243	23880	150		AMS	charcoal from AH IIID	Reliable	Armenia	Upper Palaeolithic	AH III	39.5139	46.0817	Kandel A.W. e.a. 2014.ERAUL 140: 39-61. Kandel A.W. e.a. 2017. JHE 110: 37-68.
Aghitu-3 Cave	KIA-43240	23960	120		AMS	Bone Equid radiaus R from AH IIID	Reliable	Armenia	Upper Palaeolithic	AH III	39.5139	46.0817	Kandel A.W. e.a. 2014.ERAUL 140: 39-61. Kandel A.W. e.a. 2017. JHE 110: 37-68.
Aghitu-3 Cave	KIA-46653	24060	120		AMS	charcoal Hippophae rhamnoides from AHIIIb	Reliable	Armenia	Upper Palaeolithic	AH III	39.5139	46.0817	Kandel A.W. e.a. 2014.ERAUL 140: 39-61. Kandel A.W. e.a. 2017. JHE 110: 37-68.
Aghitu-3 Cave	KIA-48941	24420	150		AMS	charcoal Hippophae rhamnoides from HIIId	Reliable	Armenia	Upper Palaeolithic	AH III	39.5139	46.0817	Kandel A.W. e.a. 2014.ERAUL 140: 39-61. Kandel A.W. e.a. 2017. JHE 110: 37-68.
Aghitu-3 Cave	MAMS-23057	27680	110		AMS	Bone Canis humerus	Reliable	Armenia	Upper Palaeolithic	VI	39.5139	46.0817	Kandel A.W. e.a. 2014.ERAUL 140: 39-61. Kandel A.W. e.a. 2017. JHE 110: 37-68.
Aghitu-3 Cave	KIA-39643	28680	200		AMS	Wild sheep or goat femur	Reliable	Armenia	Upper Palaeolithic	VI	39.5139	46.0817	Kandel A.W. e.a. 2014.ERAUL 140: 39-61. Kandel A.W. e.a. 2017. JHE 110: 37-68.
Aghitu-3 Cave	KIA-46656	30120	280	270	AMS	Charcoal Hippophae rhamnoides	Reliable	Armenia	Upper Palaeolithic	VI	39.5139	46.0817	Kandel A.W. e.a. 2014.ERAUL 140: 39-61. Kandel A.W. e.a. 2017. JHE 110: 37-68.
Aghitu-3 Cave	KIA-39641	30210	180	170	AMS	Charcoal Betula	Reliable	Armenia	Upper Palaeolithic	VI	39.5139	46.0817	Kandel A.W. e.a. 2014.ERAUL 140: 39-61. Kandel A.W. e.a. 2017. JHE 110: 37-68.
Aghitu-3 Cave	KIA-46657	30250	220	210	AMS	charcaol Hippophae hamnoides	Reliable	Armenia	Upper Palaeolithic	VI	39.5139	46.0817	Kandel A.W. e.a. 2014.ERAUL 140: 39-61. Kandel A.W. e.a. 2017. JHE 110: 37-68.
Aghitu-3 Cave	KIA-46655	30380	590	550	AMS	charcoal ring-porus, indet	Reliable	Armenia	Upper Palaeolithic	VI	39.5139	46.0817	Kandel A.W. e.a. 2014.ERAUL 140: 39-61. Kandel A.W. e.a. 2017. JHE 110: 37-68.
Aghitu-3 Cave	KIA-50263	30630	720	660	AMS	medium (sc2), long bone	Reliable	Armenia		VII	39.5139	46.0817	Kandel A.W. e.a. 2017. JHE 110: 37-68.
Aghitu-3 Cave	KIA-46658	31330	260	250	AMS	charcoal Populus/Salix	Reliable	Armenia	Upper Palaeolithic	VI	39.5139	46.0817	Kandel A.W. e.a. 2014.ERAUL 140: 39-61. Kandel A.W. e.a. 2017. JHE 110: 37-68.
Aghitu-3 Cave	KIA-50266	31540	190		AMS	Charcao Hippophae rhamnoides	Reliable	Armenia	Upper Palaeolithic	VI	39.5139	46.0817	Kandel A.W. e.a. 2014.ERAUL 140: 39-61. Kandel A.W. e.a. 2017. JHE 110: 37-68.
Aghitu-3 Cave	KIA-50267	31800	270		AMS	charcaol Hippophae rhamnoides	Reliable	Armenia	Upper Palaeolithic	VI	39.5139	46.0817	Kandel A.W. e.a. 2014.ERAUL 140: 39-61. Kandel A.W. e.a. 2017. JHE 110: 37-68.
Aghitu-3 Cave	KIA-30273	32360	270		AMS	Charcoal Hippophae rhamnoides	Reliable	Armenia		VII	39.5139	46.0817	Kandel A.W. e.a. 2017. JHE 110: 37-68.
Aghitu-3 Cave	KIA-50274	32890	280		AMS	charcoal Hippopphae rhamnoides	Reliable	Armenia		VII	39.5139	46.0817	Kandel A.W. e.a. 2017. JHE 110: 37-68.
Aghitu-3 Cave	KIA-50271	33260	860	780	AMS	Ovis tibia	Reliable	Armenia		VII	39.5139	46.0817	Kandel A.W. e.a. 2017. JHE 110: 37-68.
Aghitu-3 Cave	KIA-50270	33600	470		AMS	Charcoal Hippophae rhamnoides	Reliable	Armenia		VII	39.5139	46.0817	Kandel A.W. e.a. 2017. JHE 110: 37-68.
Aghitu-3 Cave	KIA-50263	33780	870	790	AMS	medium (sc2), long bone	Reliable	Armenia		VII	39.5139	46.0817	Kandel A.W. e.a. 2017. JHE 110: 37-68.
Aghitu-3 Cave	KIA-50272	33900	370		AMS	Charcoal Hippopphae rhamnoides	Reliable	Armenia		VII	39.5139	46.0817	Kandel A.W. e.a. 2017. JHE 110: 37-68.
Aghitu-3 Cave	KIA-50265	33990	890	800	AMS	Ovis/Capra, metapodial	Reliable	Armenia		VII	39.5139	46.0817	Kandel A.W. e.a. 2017. JHE 110: 37-68.
Aghitu-3 Cave	KIA-50269	34220	320		AMS	Charcoal Nitraria	Reliable	Armenia		VII	39.5139	46.0817	Kandel A.W. e.a. 2017. JHE 110: 37-68.
Aghitu-9 Cave	MAMS-23306	25760	90	90	AMS	Canis cranium from Ve	Reliable	Armenia		V	39.5139	46.0817	Kandel A.W. e.a. 2017. JHE 110: 37-68.
Aghitu-9 Cave	KIA-39640	27110	170	160	AMS	Salix charcoal from Vb	Reliable	Armenia		V	39.5139	46.0817	Kandel A.W. e.a. 2017. JHE 110: 37-68.
Aghitu-9 Cave	KIA-39642	27120	170		AMS	Canis radius L. prox from Ve	Reliable	Armenia		V	39.5139	46.0817	Kandel A.W. e.a. 2017. JHE 110: 37-68.
Aguas	GrA-30322	1440	70		AMS	bone from B-4R	Reliable	Spain	Palaeolithic art		43.3528	-4.18149	http://www.culturadecantabria.com/propuestas.asp, https://sites.google.com/ehu.eus/c14peninsulaiberica/dataciones-14
Aguas	GrA-30330	13090	70		AMS	charcoal hogar bajo las pinturas	Reliable	Spain	Palaeolithic art		43.3528	-4.18149	http://www.culturadecantabria.com/propuestas.asp, https://sites.google.com/ehu.eus/c14peninsulaiberica/dataciones-14
Aguas	GrA-32757	14550	60		AMS	bone from C1	Reliable	Spain	Palaeolithic art		43.3528	-4.18149	http://www.culturadecantabria.com/propuestas.asp, https://sites.google.com/ehu.eus/c14peninsulaiberica/dataciones-14
Aguas	GrA-30331	14750	70		AMS	bone from B-4R	Reliable	Spain	Palaeolithic art		43.3528	-4.18149	http://www.culturadecantabria.com/propuestas.asp, https://sites.google.com/ehu.eus/c14peninsulaiberica/dataciones-14
Aguas	GrA-32755	15030	60		AMS	bone from B-C	Reliable	Spain	Palaeolithic art		43.3528	-4.18149	http://www.culturadecantabria.com/propuestas.asp, https://sites.google.com/ehu.eus/c14peninsulaiberica/dataciones-14
Aguas	GdrA-33918	16110	180		AMS	charcoal from hogar bajo las pinturas	Reliable	Spain	Palaeolithic art		43.3528	-4.18149	http://www.culturadecantabria.com/propuestas.asp, https://sites.google.com/ehu.eus/c14peninsulaiberica/dataciones-14
Aguas	GrA-32756	16880	70		AMS	bone from C2	Reliable	Spain	Palaeolithic art		43.3528	-4.18149	http://www.culturadecantabria.com/propuestas.asp, https://sites.google.com/ehu.eus/c14peninsulaiberica/dataciones-14
Aguas	GrA-30320	17570	80		AMS	bone from bajo las pintures	Reliable	Spain	Palaeolithic art		43.3528	-4.18149	http://www.culturadecantabria.com/propuestas.asp, https://sites.google.com/ehu.eus/c14peninsulaiberica/dataciones-14
Aguas	GrA-30321	17630	80		AMS	bone C2	Reliable	Spain	Palaeolithic art		43.3528	-4.18149	http://www.culturadecantabria.com/propuestas.asp, https://sites.google.com/ehu.eus/c14peninsulaiberica/dataciones-14
Ahrenshoft LA 58	AAR-2784	12030	60		AMS	charcoal from hearth D	Reliable	Germany	Hamburgian, Havelte type, Late Havelte	lower	54.5667	9.0667	Valentin B. 2007. http://lara.inist.fr/bitstream/2332/1360/1/PCRTardi2007.pdf
Ahrenshoft LA 73	KIA-3606 (a)	11750	60		AMS	charcoal humic acid (Salix/Populus)	Reliable	Germany	Hamburgian, Havelte phase	upper, South D	54.5667	9.0667	Terbergen et al. 2004. Eiszeitalter un Gegenwart 54: 138-175. Valentin B. 2007. http://lara.inist.fr/bitstream/2332/1360/1/PCRTardi2007.pdf
Ahrenshoft LA 73	KIA-3833	12130	60		AMS	charcoal (Salix/Populus)	Reliable	Germany	Classic Hamburgian	lower	54.5667	9.0667	Valentin B. 2007. http://lara.inist.fr/bitstream/2332/1360/1/PCRTardi2007.pdf
Ahrenshoft LA 73	KIA-3605	12200	60		AMS	Pinus charcoal	Reliable	Germany	Hamburgian, Havelte phase	upper, South D	54.5667	9.0667	Terbergen et al. 2004. Eiszeitalter un Gegenwart 54: 138-175. Valentin B. 2007. http://lara.inist.fr/bitstream/2332/1360/1/PCRTardi2007.pdf
Ahrenshoft LA 73	KIA-3606	12550	1170	1020	AMS	only 0.58 mg C from charcoal (Salix/Populus)	Unreliable	Germany	Hamburgian, Havelte phase	upper, South D	54.5667	9.0667	Terbergen et al. 2004. Eiszeitalter un Gegenwart 54: 138-175. Valentin B. 2007. http://lara.inist.fr/bitstream/2332/1360/1/PCRTardi2007.pdf
Aitzbitarte III	Ua-37959	19765	220		AMS		Reliable	Spain	Gravettian	II, 3	43.271	-1.891	Altuna J. e.a. 2011. Aitzbitarte III, EKOB 5: 37.
Aitzbitarte III	Ua-1917	21130	290		AMS	charcoal	Reliable	Spain	Gravettian	VI level 10	43.2706	-1.8905	MJ Iriarte-Chiapusso, N Garcia-Ibaibarriaga… - Quaternary …, 2016 - Elsevier
Aitzbitarte III	Ua-24965	22420	290		AMS	Charcoal	Reliable	Spain	Gravettian	IV (ext), level 11	43.2706	-1.8905	Altuna J. e.a. 2012. Altamira Monografias 23: 184-204.
Aitzbitarte III	Ua-2243	23230	330		AMS	bone	Reliable	Spain	Gravettian [Noailles]	V (level 7)	43.2706	-1.8905	Altuna, J. 1992 (Munibe 43: 31-2).
Aitzbitarte III	Ua-2628	23830	345		AMS	bone	Reliable	Spain	Gravettian	VI, level 16	43.2706	-1.8905	MJ Iriarte-Chiapusso, N Garcia-Ibaibarriaga… - Quaternary …, 2016 - Elsevier
Aitzbitarte III	Ua-2626	24545	415		AMS	bone	Reliable	Spain	Gravettian [Noailles]	VI (level 14)	43.2706	-1.8905	Altuna, J. 1992 (Munibe 43: 31-2).
Aitzbitarte III	Ua-2627	24635	475		AMS	bone	Reliable	Spain	Gravettian	VI level 15	43.2706	-1.8905	MJ Iriarte-Chiapusso, N Garcia-Ibaibarriaga… - Quaternary …, 2016 - Elsevier
Aitzbitarte III	I-15208	24910	770		Conv 14C	bone	Reliable	Spain	Gravettian [Noailles]	V (level 7)	43.2706	-1.8905	Altuna, J. 1992 (Munibe 43: 31-2).
Aitzbitarte III	Ua-2245	24920	410		AMS	bone	Reliable	Spain	Gravettian [Noailles]	VI (level 11)	43.2706	-1.8905	Altuna, J. 1992 (Munibe 43: 31-2).
Aitzbitarte III	Ua-2244	25380	430		AMS	charcoal	Reliable	Spain	Gravettian	VI level 9	43.2706	-1.8905	MJ Iriarte-Chiapusso, N Garcia-Ibaibarriaga… - Quaternary …, 2016 - Elsevier
Aitzbitarte III	Ua-21160	28010	600		AMS		Reliable	Spain	Aurignacian	Vb, 17	43.2706	-1.8905	Altuna J. e.a. 2011. Aitzbitarte III, EKOB 5: 37.
Aitzbitarte III	Ua-18465	28320	605		AMS	Charcoal	Reliable	Spain	Gravettian	IV (ext), level 11	43.2706	-1.8905	Altuna J. e.a. 2012. Altamira Monografias 23: 184-204.
Aitzbitarte III	OxA-32499	29020	320		AMS	Cervus elaphus bone	Reliable	Spain	Early Gravettian	IV	43.2706	-1.8905	https://www.ncbi.nlm.nih.gov/pmc/articles/PMC6172272/pdf/41598_2018_Article_32493.pdf Marin Arroyo A. PLoS ONE 13(4) e0194708,
Aitzbitarte III	OxA-32422	29130	310		AMS	Cervus elaphus bone	Reliable	Spain	Early Gravettian	IV	43.2706	-1.8905	https://www.ncbi.nlm.nih.gov/pmc/articles/PMC6172272/pdf/41598_2018_Article_32493.pdf Marin Arroyo A. PLoS ONE 13(4) e0194708,
Aitzbitarte III	OxA-32416	30990	390		AMS	Cervus elaphus tibia anthropogenic breakage	Reliable	Spain	Evolved Aurignacian	V central	43.2706	-1.8905	Altuna J. e.a. 2012. Altamira Monografias 23: 184-204. https://sites.google.com/ehu.eus/c14peninsulaiberica/dataciones-14, Marin Arroyo A. PLoS ONE 13(4) e0194708,
Aitzbitarte III	Ua-	31000	835		AMS	Charcoal	Reliable	Spain	Aurignacian	Va (est) level 14	43.2706	-1.8905	Arrizabalaga A. 2007- 2 008. VELEIA ,24-25: 425-443 ,
Aitzbitarte III	Ua-18468	31000	835		AMS		Reliable	Spain	Aurignacian	Vb, 17	43.2706	-1.8905	Altuna J. e.a. 2011. Aitzbitarte III, EKOB 5: 37.
Aitzbitarte III	Ua-21159	31065	870		AMS		Reliable	Spain	Aurignacian	Vb, 17	43.2706	-1.8905	Altuna J. e.a. 2011. Aitzbitarte III, EKOB 5: 37.
Aitzbitarte III	OxA-32420	31090	400		AMS	Cervus elapmhus bone anthropogenic brekage	Reliable	Spain	Early Gravettian	Va	43.2706	-1.8905	Altuna J. e.a. 2012. Altamira Monografias 23: 184-204. https://sites.google.com/ehu.eus/c14peninsulaiberica/dataciones-14, Marin Arroyo A. PLoS ONE 13(4) e0194708,
Aitzbitarte III	OxA-34932	31130	390		AMS	Bos/Bison sp. Femur gnawing marks over cut marks	Reliable	Spain	Evolved Aurignacian	V central	43.2706	-1.8905	Altuna J. e.a. 2012. Altamira Monografias 23: 184-204. https://sites.google.com/ehu.eus/c14peninsulaiberica/dataciones-14, Marin Arroyo A. PLoS ONE 13(4) e0194708,
Aitzbitarte III	Ua-18467	31210	860		AMS	Charcoal	Reliable	Spain	Aurignacian	Va (est) level 14	43.2706	-1.8905	Arrizabalaga A. 2007- 2 008. VELEIA ,24-25: 425-443 ,
Aitzbitarte III	OA-32421	31300	400		AMS	Cervus elaphus bone anthropogenic breakage	Reliable	Spain	Early Gravettian	Va	43.2706	-1.8905	Altuna J. e.a. 2012. Altamira Monografias 23: 184-204. https://sites.google.com/ehu.eus/c14peninsulaiberica/dataciones-14, Marin Arroyo A. PLoS ONE 13(4) e0194708,
Aitzbitarte III	OxA-32418	31600	400		AMS	Equus sp. Radius sanhropogenic breakage	Reliable	Spain	Early Gravetian	Vb sup	43.2706	-1.8905	Altuna J. e.a. 2012. Altamira Monografias 23: 184-204. https://sites.google.com/ehu.eus/c14peninsulaiberica/dataciones-14, Marin Arroyo A. PLoS ONE 13(4) e0194708,
Aitzbitarte III	OxA-32419	31950	450		AMS	Equus tibia anthropogenic beakage	Reliable	Spain	Early Gravetian	Vb sup	43.2706	-1.8905	Altuna J. e.a. 2012. Altamira Monografias 23: 184-204. https://sites.google.com/ehu.eus/c14peninsulaiberica/dataciones-14, Marin Arroyo A. PLoS ONE 13(4) e0194708,
Aitzbitarte III	Ua-37963	31975	960		AMS		Reliable	Spain	Aurignacian	Vb, 17	43.2706	-1.8905	Altuna J. e.a. 2011. Aitzbitarte III, EKOB 5: 37.
Aitzbitarte III	Ua-21158	33605	165		AMS		Reliable	Spain	Aurignacian	Vb, 17	43.2706	-1.8905	Altuna J. e.a. 2011. Aitzbitarte III, EKOB 5: 37.
Aitzbitarte III	OxA-32417	34900	600		AMS	Cervus elaphus tibia, anthropogenic beakage	Reliable	Spain	Evolved Aurignacian	V central	43.2706	-1.8905	Altuna J. e.a. 2012. Altamira Monografias 23: 184-204. https://sites.google.com/ehu.eus/c14peninsulaiberica/dataciones-14, Marin Arroyo A. PLoS ONE 13(4) e0194708,
Aitzbitarte III Ext	Ua-18464	27580	550		AMS	bone	Reliable	Spain	Gravettian	IV, level 10	43.2706	-1.8905	Altuna J. e.a. 2012. Altamira Monografias 23: 184-204. Bradtmoller M. e.a. 2015, Forgotten Times and Spaces; Brno.
Aitzbitarte III Ext	Ua-11150	18400	215		AMS		Reliable	Spain	Gravettian	III, level 7	43.2706	-1.8905	Altuna J. e.a. 2012. Altamira Monografias 23: 184-204. Bradtmoller M. e.a. 2015, Forgotten Times and Spaces; Brno.
Aitzbitarte III Ext	Ua-24964	19230	200		AMS	bone	Reliable	Spain	Gravettian	III level 8	43.2706	-1.8905	Altuna J. e.a. 2012. Altamira Monografias 23: 184-204. Altuna J. e.a. 2011. Aitzbitarte III, EKOB 5: 37. Bradtmoller M. e.a. 2015, Forgotten Times and Spaces; Brno.
Aitzbitarte III Ext	Ua-37960	19400	210		AMS	bone	Reliable	Spain	Gravettian, nex independent technological variety	III level 4	43.2706	-1.8905	Altuna J. e.a. 2012. Altamira Monografias 23: 184-204. Bradtmoller M. e.a. 2015, Forgotten Times and Spaces; Brno.
Aitzbitarte III Ext	Ua-18463	19715	235		AMS	bone	Reliable	Spain	Gravettian	III, level 5	43.2706	-1.8905	Altuna J. e.a. 2012. Altamira Monografias 23: 184-204. Bradtmoller M. e.a. 2015, Forgotten Times and Spaces; Brno.
Aitzbitarte III Ext	Ua-11149	20290	260		AMS	bone	Reliable	Spain	Gravettian	III, level 7	43.2706	-1.8905	Altuna J. e.a. 2012. Altamira Monografias 23: 184-204. Bradtmoller M. e.a. 2015, Forgotten Times and Spaces; Brno.
Aitzbitarte III Ext	Ua-11147	20405	130		AMS	bone	Reliable	Spain	Gravettian	III, level 6	43.2706	-1.8905	Altuna J. e.a. 2012. Altamira Monografias 23: 184-204. Bradtmoller M. e.a. 2015, Forgotten Times and Spaces; Brno.
Aitzbitarte III Ext	Ua -24963	22580	295		AMS	bone	Reliable	Spain	Gravettian	III level 8	43.2706	-1.8905	Altuna J. e.a. 2012. Altamira Monografias 23: 184-204. Altuna J. e.a. 2011. Aitzbitarte III, EKOB 5: 37. Bradtmoller M. e.a. 2015, Forgotten Times and Spaces; Brno.
Aitzbitarte III Ext	Ua-11146	24240	365		AMS	bone	Reliable	Spain	Gravettian	IV, level 9	43.2706	-1.8905	Altuna J. e.a. 2012. Altamira Monografias 23: 184-204. Altuna J. e.a. 2011. Aitzbitarte III, EKOB 5: 37. Bradtmoller M. e.a. 2015, Forgotten Times and Spaces; Brno. https://sites.google.com/ehu.eus/c14peninsulaiberica/dataciones-14
Aitzbitarte III Ext	Ua-11148	25815	475		AMS		Reliable	Spain	Gravettian	IV, level 9	43.2706	-1.8905	Altuna J. e.a. 2012. Altamira Monografias 23: 184-204. Altuna J. e.a. 2011. Aitzbitarte III, EKOB 5: 37. Bradtmoller M. e.a. 2015, Forgotten Times and Spaces; Brno. https://sites.google.com/ehu.eus/c14peninsulaiberica/dataciones-14
Aitzbitarte III Ext	Ua-37961	26260	480		AMS	bone	Reliable	Spain	Gravettian	IV, level 9	43.2706	-1.8905	Altuna J. e.a. 2012. Altamira Monografias 23: 184-204. Altuna J. e.a. 2011. Aitzbitarte III, EKOB 5: 37. Bradtmoller M. e.a. 2015, Forgotten Times and Spaces; Brno. https://sites.google.com/ehu.eus/c14peninsulaiberica/dataciones-14
Aitzbitarte III Ext	Ua-37961	26260	480		AMS	bone	Reliable	Spain	Gravettian	IV, level 9	43.2706	-1.8905	Altuna J. e.a. 2012. Altamira Monografias 23: 184-204. Altuna J. e.a. 2011. Aitzbitarte III, EKOB 5: 37. Bradtmoller M. e.a. 2015, Forgotten Times and Spaces; Brno. https://sites.google.com/ehu.eus/c14peninsulaiberica/dataciones-14
Aitzbitarte III Ext	Ua-24967	26350	475		AMS	bone	Reliable	Spain	Gravettian	Va, level 12	43.2706	-1.8905	Altuna J. e.a. 2012. Altamira Monografias 23: 184-204. Bradtmoller M. e.a. 2015, Forgotten Times and Spaces; Brno. https://sites.google.com/ehu.eus/c14peninsulaiberica/dataciones-14,
Aitzbitarte III Ext	Ua-24966	27165	520		AMS	bone	Reliable	Spain	Gravettian	Va, level 12	43.2706	-1.8905	Altuna J. e.a. 2012. Altamira Monografias 23: 184-204. Bradtmoller M. e.a. 2015, Forgotten Times and Spaces; Brno. https://sites.google.com/ehu.eus/c14peninsulaiberica/dataciones-14,
Aitzbitarte III Ext	Ua-37962	28530	645		AMS	bone	Reliable	Spain	Gravettian	Va, level 12	43.2706	-1.8905	Altuna J. e.a. 2012. Altamira Monografias 23: 184-204. Bradtmoller M. e.a. 2015, Forgotten Times and Spaces; Brno. https://sites.google.com/ehu.eus/c14peninsulaiberica/dataciones-14,
Aitzbitarte III Ext	Ua-18466	28950	655		AMS	bone	Reliable	Spain	Gravettian	Va level 13	43.2706	-1.8905	Altuna J. e.a. 2012. Altamira Monografias 23: 184-204. Bradtmoller M. e.a. 2015, Forgotten Times and Spaces; Brno.
Aitzbitarte III Ext	OxA-32420	31090	400		AMS	bone Cervus	Reliable	Spain	Gravettian	Va, level 12	43.2706	-1.8905	Altuna J. e.a. 2012. Altamira Monografias 23: 184-204. Bradtmoller M. e.a. 2015, Forgotten Times and Spaces; Brno. https://sites.google.com/ehu.eus/c14peninsulaiberica/dataciones-14,
Aitzbitarte III Ext	OxA-32421	31300	400		AMS	bone Cervus	Reliable	Spain	Gravettian	Va, level 12	43.2706	-1.8905	Altuna J. e.a. 2012. Altamira Monografias 23: 184-204. Bradtmoller M. e.a. 2015, Forgotten Times and Spaces; Brno. https://sites.google.com/ehu.eus/c14peninsulaiberica/dataciones-14,
Aitzbitarte IV		12020			AMS	charcoal	Reliable	Spain	Solutrean	VIII	43.2706	-1.8905	P Utrilla, L Montes, C Mazo, A Alday… - El Paleolítico superior …, 2010 - researchgate.net
Aitzbitarte IV	GrN-5993	17950	100		Conv 14C	bone	Reliable	Spain	Solutrean, Early Magdalenian	IV-III	43.2706	-1.8905	Banadora, Aura J. e.a. 2012.QI
Aizkoltxo		9980	65		AMS		Reliable	Spain	Azilian	15	43.2498	-2.39122	Straus L.G. 2011.QI 242: 328-335.
Akhchtyr Cave - Akchstyr - Akhshtyr		35000	2000		other	U/Th	Reliable	Russian Federation	Mousterian		45.5583	39.9898	Ljubin V. 1988. Dictionnaire de la Prehistoire, PUF.
Akhchtyr Cave - Akchstyr, Ahshtirskaya	GIN-926	19500	500		Conv 14C	charcoal	Reliable	Russian Federation	Gravettian		45.5583	39.9898	CS Chard, R Powers - Arctic Anthropology, 1968 - JSTOR
Akhshtyr	LE-8225	24650	300		Conv 14C		Reliable	Russian Federation	Upper Palaeolithic		45.5583	39.9898	[PDF] ББК 63.4 П26 АН Сорокин - 2012 - academia.edu
Akhshtyr	LE-6238	25300	500		Conv 14C		Reliable	Russian Federation	Upper Palaeolithic		45.5583	39.9898	[PDF] ББК 63.4 П26 АН Сорокин - 2012 - academia.edu
Akhshtyr		35000	2000		other	U/Th	Reliable	Russian Federation	Final Mousterian		45.5583	39.9898	Churchill S. 2000. Yearbook of Physical anthropology 43: 61-115.
Akrotiri-Aetokremnos	AA-79922	9842	54		AMS	Sus, apatite, partly calcined	Reliable	Cyprus	Cypro-Epipalaeolithic	2A	34.5723	32.9886	Simmons 1991, Simmons A.H. 2013. Eurasian Prehisotry 10: 139-156.
Akrotiri-Aetokremnos	AA-79923	10045	69		AMS	Sus, degraded collagen	Reliable	Cyprus	Cypro-Epipalaeolithic	2A	34.5723	32.9886	Simmons 1991, Simmons A.H. 2013. Eurasian Prehisotry 10: 139-156.
Akrotiri-Aetokremnos	UCLA-203	10100	370		Conv 14C	shell	Reliable	Cyprus	Cypro-Epipalaeolithic	4 B	34.5723	32.9886	Simmons 1991, Simmons A.H. 2013. Eurasian Prehisotry 10: 139-156.
Akrotiri-Aetokremnos	Tx-5833b	10150	130		Conv 14C	humic	Reliable	Cyprus	Cypro-Epipalaeolithic	2A	34.5723	32.9886	Simmons 1991, Simmons A.H. 2013. Eurasian Prehisotry 10: 139-156.
Akrotiri-Aetokremnos	Beta-41405	10190	230		Conv 14C	charcoal	Reliable	Cyprus	Cypro-Epipalaeolithic	2A	34.5723	32.9886	Simmons 1991, Simmons A.H. 2013. Eurasian Prehisotry 10: 139-156.
Akrotiri-Aetokremnos	OxA-15989	10225	50		AMS	Charcoal	Reliable	Cyprus	Cypro-Epipalaeolithic	2A	34.5723	32.9886	Simmons 1991, Simmons A.H. 2013. Eurasian Prehisotry 10: 139-156.
Akrotiri-Aetokremnos	Beta-41000/ETH-7188	10420	85		AMS	charcoal	Reliable	Cyprus	Cypro-Epipalaeolithic	2A	34.5723	32.9886	Simmons 1991, Simmons A.H. 2013. Eurasian Prehisotry 10: 139-156.
Akrotiri-Aetokremnos	Beta-41407	10480	300		Conv 14C	charcoal	Reliable	Cyprus	Cypro-Epipalaeolithic	2A	34.5723	32.9886	Simmons 1991, Simmons A.H. 2013. Eurasian Prehisotry 10: 139-156.
Akrotiri-Aetokremnos	Beta-41406/ETH-7331	10485	80		AMS	charcoal	Reliable	Cyprus	Cypro-Epipalaeolithic	2A	34.5723	32.9886	Simmons 1991, Simmons A.H. 2013. Eurasian Prehisotry 10: 139-156.
Akrotiri-Aetokremnos	Beta-41382	10560	90		Conv 14C	charcoal	Reliable	Cyprus	Cypro-Epiplalaeolithic	4 C	34.5723	32.9886	Simmons 1991, Simmons A.H. 2013. Eurasian Prehisotry 10: 139-156.
Akrotiri-Aetokremnos	Beta-41408/ETH-7332	10575	80		AMS	charcoal	Reliable	Cyprus	Cypro-Epipalaeolithic	2A	34.5723	32.9886	Simmons 1991, Simmons A.H. 2013. Eurasian Prehisotry 10: 139-156.
Akrotiri-Aetokremnos	Beta-41002/ETH-7189	10770	90		AMS	Charcoal	Reliable	Cyprus	Cypro-Epipalaeolithic	lower 2A	34.5723	32.9886	Simmons 1991, Simmons A.H. 2013. Eurasian Prehisotry 10: 139-156.
Akrotiri-Aetokremnos	Beta-43176	10770	160		Conv 14C	brunt	Reliable	Cyprus	Cypro-Epipalaeolithic	4 B	34.5723	32.9886	Simmons 1991, Simmons A.H. 2013. Eurasian Prehisotry 10: 139-156.
Akrotiri-Aetokremnos	UCLA-193	10800	550		Conv 14C	shell	Reliable	Cyprus	Cypro-Epipalaeolithic	lower 2A	34.5723	32.9886	Simmons 1991, Simmons A.H. 2013. Eurasian Prehisotry 10: 139-156.
Akrotiri-Aetokremnos	Beta-22811	10810	110		Conv 14C	shell	Reliable	Cyprus	Cypro-Epipalaeolithic	2/4	34.5723	32.9886	Simmons 1991, Simmons A.H. 2013. Eurasian Prehisotry 10: 139-156.
Akrotiri-Aetokremnos	SMU-1991	10840	60		Conv 14C	shell	Reliable	Cyprus	Cypro-Epipalaeolithic	2A	34.5723	32.9886	Simmons 1991, Simmons A.H. 2013. Eurasian Prehisotry 10: 139-156.
Akrotiri-Aetokremnos	Beta-40655	10840	270		Conv 14C	charcoal	Reliable	Cyprus	Cypro-Epipalaeolithic	lower 2A	34.5723	32.9886	Simmons 1991, Simmons A.H. 2013. Eurasian Prehisotry 10: 139-156.
Akrotiri-Aetokremnos	Pta-3322	10970	100		Conv 14C	shzll	Unreliable	Cyprus	Cypro-Epipalaeolithic	2A	34.5723	32.9886	Simmons 1991, Simmons A.H. 2013. Eurasian Prehisotry 10: 139-156.
Akrotiri-Aetokremnos	Pta-3112	11000	100		Conv 14C	shell	Unreliable	Cyprus	Cypro-Epipalaeolithic	2A	34.5723	32.9886	Simmons 1991, Simmons A.H. 2013. Eurasian Prehisotry 10: 139-156.
Akrotiri-Aetokremnos	Beta-28795	11030	130		Conv 14C	shell	Reliable	Cyprus	Cypro-Epipalaeolithic	2A	34.5723	32.9886	Simmons 1991, Simmons A.H. 2013. Eurasian Prehisotry 10: 139-156.
Akrotiri-Aetokremnos	UCLA-194	11200	500		Conv 14C	shell	Reliable	Cyprus	Cypro-Epipalaeolithic	4 B	34.5723	32.9886	Simmons 1991, Simmons A.H. 2013. Eurasian Prehisotry 10: 139-156.
Akrotiri-Aetokremnos	UCLA-192	11700	500		Conv 14C	shell	Reliable	Cyprus	Cypro-Epipalaeolithic	2A	34.5723	32.9886	Simmons 1991, Simmons A.H. 2013. Eurasian Prehisotry 10: 139-156.
Akrotiri-Aetokremnos	Beta-40380	11720	240		Conv 14C	charcoal	Reliable	Cyprus	Cypro-Epipalaeolithic	2A	34.5723	32.9886	Simmons 1991, Simmons A.H. 2013. Eurasian Prehisotry 10: 139-156.
Alberndorf I	VRI-1373	16000	0		Conv 14C	bone Equus sp.,	Reliable	Austria	Early Upper Palaeolithic, Aurignacian	V	48.6818	16.1121	Street & Terbergen 2000. Thez German Upper Palaeolithic. In: Hunters of the Golden Age: 281-291. Hasaert P. e.a. Trabalhos de Arqueologia 33: 133. Nigst PR. E.a. 2011 L'A i p. Davies W. 2015. QSR ip
Alberndorf I	VRI-1272	20500	1400		Conv 14C	antler Rangifer tarandus	Reliable	Austria	Early Upper Palaeolithic, Aurignacian	V	48.6818	16.1121	Street & Terbergen 2000. Thez German Upper Palaeolithic. In: Hunters of the Golden Age: 281-291. Hasaert P. e.a. Trabalhos de Arqueologia 33: 133. Nigst PR. E.a. 2011 L'A i p. Davies W. 2015. QSR ip
Alberndorf I	ETH-13041	23170	230		AMS	bone	Reliable	Austria	Early Upper Palaeolithic, Aurignacian	V	48.6818	16.1121	Street & Terbergen 2000. Thez German Upper Palaeolithic. In: Hunters of the Golden Age: 281-291. Hasaert P. e.a. Trabalhos de Arqueologia 33: 133. Nigst PR. E.a. 2011 L'A i p. Davies W. 2015. QSR ip
Alberndorf I	GrA-5241	24490	780	700	AMS	charcoal	Reliable	Austria	Early Upper Palaeolithic, Aurignacian	V	48.6818	16.1121	Street & Terbergen 2000. Thez German Upper Palaeolithic. In: Hunters of the Golden Age: 281-291. Hasaert P. e.a. Trabalhos de Arqueologia 33: 133. Nigst PR. E.a. 2011 L'A i p. Davies W. 2015. QSR ip
Alberndorf I	VRI-1536	25350	450		Conv 14C	ulna Mammuthus primigenius	Reliable	Austria	Early Upper Palaeolithic, Aurignacian	V	48.6818	16.1121	Street & Terbergen 2000. Thez German Upper Palaeolithic. In: Hunters of the Golden Age: 281-291. Hasaert P. e.a. Trabalhos de Arqueologia 33: 133. Nigst PR. E.a. 2011 L'A i p. Davies W. 2015. QSR ip
Alberndorf I	ETH-13040	25400	260		AMS	bone	Reliable	Austria	Early Upper Palaeolithic, Aurignacian	V	48.6818	16.1121	Street & Terbergen 2000. Thez German Upper Palaeolithic. In: Hunters of the Golden Age: 281-291. Hasaert P. e.a. Trabalhos de Arqueologia 33: 133. Nigst PR. E.a. 2011 L'A i p. Davies W. 2015. QSR ip
Alberndorf I	VRI-1537	26100	500		Conv 14C	tibia Mammuthus primigenius	Reliable	Austria	Early Upper Palaeolithic, Aurignacian	V	48.6818	16.1121	Street & Terbergen 2000. Thez German Upper Palaeolithic. In: Hunters of the Golden Age: 281-291. Hasaert P. e.a. Trabalhos de Arqueologia 33: 133. Nigst PR. E.a. 2011 L'A i p. Davies W. 2015. QSR ip
Alberndorf I	VRI-1374	26900	1600		Conv 14C	Mammuthus primigenius fragment	Reliable	Austria	Early Upper Palaeolithic, Aurignacian	V	48.6818	16.1121	Street & Terbergen 2000. Thez German Upper Palaeolithic. In: Hunters of the Golden Age: 281-291. Hasaert P. e.a. Trabalhos de Arqueologia 33: 133. Nigst PR. E.a. 2011 L'A i p. Davies W. 2015. QSR ip
Alberndorf I	GrA-5242	27080	650	600	AMS	charcoal	Reliable	Austria	Early Upper Palaeolithic, Aurignacian	V	48.6818	16.1121	Street & Terbergen 2000. Thez German Upper Palaeolithic. In: Hunters of the Golden Age: 281-291. Hasaert P. e.a. Trabalhos de Arqueologia 33: 133. Nigst PR. E.a. 2011 L'A i p. Davies W. 2015. QSR ip
Alberndorf I	GrA-5223	27140	650	600	AMS	charcoal	Reliable	Austria	Early Upper Palaeolithic, Aurignacian	V	48.6818	16.1121	Street & Terbergen 2000. Thez German Upper Palaeolithic. In: Hunters of the Golden Age: 281-291. Hasaert P. e.a. Trabalhos de Arqueologia 33: 133. Nigst PR. E.a. 2011 L'A i p. Davies W. 2015. QSR ip
Alberndorf I	VERA-0006	28250	250		AMS	bone	Reliable	Austria	Early Upper Palaeolithic, Aurignacian	V	48.6818	16.1121	Street & Terbergen 2000. Thez German Upper Palaeolithic. In: Hunters of the Golden Age: 281-291. Hasaert P. e.a. Trabalhos de Arqueologia 33: 133. Nigst PR. E.a. 2011 L'A i p. Davies W. 2015. QSR ip
Alberndorf I	GrA-5224	28360	760	700	AMS	charcoal	Reliable	Austria	Early Upper Palaeolithic, Aurignacian	V	48.6818	16.1121	Street & Terbergen 2000. Thez German Upper Palaeolithic. In: Hunters of the Golden Age: 281-291. Hasaert P. e.a. Trabalhos de Arqueologia 33: 133. Nigst PR. E.a. 2011 L'A i p. Davies W. 2015. QSR ip
Alberndorf I	OxA-18523	28950	400		AMS	reindeer antler "handle" (no. 1935) from 1994 excavation, sector 1 profile datum 197	Reliable	Austria	Early Upper Palaeolithic, Aurignacian	V	48.6818	16.1121	Street & Terbergen 2000. Thez German Upper Palaeolithic. In: Hunters of the Golden Age: 281-291. Hasaert P. e.a. Trabalhos de Arqueologia 33: 133. Nigst PR. E.a. 2011 L'A i p. Davies W. 2015. QSR ip
Alberndorf I	OxA-X-2191-43	30600	1300		AMS	reindeer antler "handle" (no. 1935) from 1994 excavation, sector 1 profile datum 197	Reliable	Austria	Early Upper Palaeolithic, Aurignacian	V	48.6818	16.1121	Street & Terbergen 2000. Thez German Upper Palaeolithic. In: Hunters of the Golden Age: 281-291. Hasaert P. e.a. Trabalhos de Arqueologia 33: 133. Nigst PR. E.a. 2011 L'A i p. Davies W. 2015. QSR ip
Alberndorf I	OxA-X-2191-43	30600	1300		Conv 14C	reindeer antler "handle" (no. 1935) from 1994 excavation, sector 1 profile datum 197	Reliable	Austria	Early Upper Palaeolithic, Aurignacian	V	48.6818	16.1121	Street & Terbergen 2000. Thez German Upper Palaeolithic. In: Hunters of the Golden Age: 281-291. Hasaert P. e.a. Trabalhos de Arqueologia 33: 133. Nigst PR. E.a. 2011 L'A i p. Davies W. 2015. QSR ip
Aldatxarren	GrA-32898	27730	130		AMS		Reliable	Spain	Gravettian	Bcami-Cbam	43.2498	-2.14933	Calvo A. e.a. Quaternary International (2015), http://dx.doi.org/10.1016/j.quaint.2015.09.027
Aldene, Coquille, Minerve, Fauzan	Beta-188750	30260	220		AMS	very small charcoals fragments	Reliable	France	Aurignacian	c4/c5	43.3534	2.7005	P. Ambert et al., C.R. Palevol 4 (2005): 275-284.
Aldene, Coquille, Minerve, Fauzan	Beta-178446	37080	620		AMS	charcoal from stalagmitic floor below the Aurignacian level	Reliable	France	Aurignacian	c4/c5	43.3534	2.7005	P. Ambert et al., C.R. Palevol 4 (2005): 275-284.
Aldene, Coquille, Minerve, Fauzan	??	68000	3000		TL	?burned flint	Reliable	France	Mousterian	A1	43.3534	2.7005	Banadora
Alecrim 6	Beta-203513	20510	150		AMS	Bone	Reliable	Portugal	Protosolutrean	6	39.6865	-8.63083	Cascalheira J. e.a. 2013. DI 318: 117-127. Bicbo N. e.a. 2015, QI ip,
Alecrim 6	Wk-25514	21794	170		AMS	Bones	Reliable	Portugal	Protosolutrean	6	39.6865	-8.63083	Cascalheira J. e.a. 2013. DI 318: 117-127. Bicbo N. e.a. 2015, QI ip,
Alecrim 6	Wk-23514	21794	170		Conv 14C	Bone	Reliable	Portugal	Protosolutrean	6	39.6865	-8.63083	Cascalheira J. e.a. 2013. DI 318: 117-127. Bicbo N. e.a. 2015, QI ip,
Alejandre, Alexandre rock shelter	GrN-23448	15370	110		Conv 14C	Charcoal	Reliable	Spain	Lower Magdalenian	IIIb	41.5264	-1.70254	Corchon Rodriguez S. 2002. Zephyrus 55:85-142. Wolf, Scientific Reports volume 8, Article number: 7048 (2018)
Aleksandrow 1	Lod-589	10690	180		Conv 14C	organic mud	Reliable	Poland	Swiderian		51.8186	20.5117	Plazza D.K e.a.2015. QI 320: 40-54
Aleksandrow 1	Lod-599	11070	180		Conv 14C	organic mud	Reliable	Poland	Swiderian		51.8186	20.5117	Plazza D.K e.a.2015. QI 320: 40-54
Alexeevsk I	LE-3931	22410	480		Conv 14C	charcoal	Reliable	Russian Federation			57.83	108.37	Kuzmin, Y.V. & Orlova, L.A. 1998.Radiocarbon chronology of the SiberianPaleolithic. Journal of World Prehistory, 12(1): 1-53. Kuzmin Y. Archaeol Anthropol Sci (2018) 10:111-124,
Algar de Joao Ramos		14170	330		Conv 14C	bone	Reliable	Portugal	Upper Palaeolithic		39.5498	-8.98406	Sousa M. 2001. The World of the Elephants, Roma: 211-216.
Alice and Gwendoline Cave	UBA-20194	10798	72		AMS	bear patella with cutmarks	Reliable	Ireland	Late Palaeolithic		52.7542	-9.04251	Dowd M. e.a. http://dx.doi.org/10.1016/j.quascirev.2016.02.029.
Alice and Gwendoline Cave	OxA-29358	10850	50		AMS	bear patella with cutmarks	Reliable	Ireland	Late Palaeolithic		52.7542	-9.04251	Dowd M. e.a. http://dx.doi.org/10.1016/j.quascirev.2016.02.029.
Alkerdi	GrN-20322	26470	530	490	Conv 14C	charcoal	Reliable	Spain	Gravettian	2 del vestibulo	43.276	-1.516	de la Rasilla Vives M. 2006. In Hommenaje Victoria Cabrera, Alcala de Henares : 452: 461. Barandiaran I e.a. 2008. Trabajos de Prehistoria 65: 13-28
Allerberg	Hv-12515	11395	105		Conv 14C		Reliable	Germany	Magdalenian	IIIa	47.8333	12.7833	Veil S. 1996. Eraul 76:: 151-180.
Alonse	GrA-21537	14840	90		AMS	Charcoal	Reliable	Spain	Lower magdalenian	m	42.056	0.243941	Utrilla P. e.a. 2007. BSPF 104: 797-807.
Alonse	GrA-21536	15069	90		AMS	Charcoal	Reliable	Spain	Lower magdalenian	m	42.056	0.243941	Utrilla P. e.a. 2007. BSPF 104: 797-807.
Alt Duvenstedt LA 120b	AAR-2243-3	4420	70		AMS	burnt bone (from Usselo soil)	Unreliable	Germany	Federmesser		54.3541	9.58772	Terbergen et al. 2004. Eiszeitalter un Gegenwart 54: 138-175. Kaiser K. e.a. 2005. Archaeologisches Korrespondenzblatt 35: 447-466
Alt Duvenstedt LA 120b	AAR-2244	11780	110		AMS	charcoal, fireplace (from Usselo soil)	Reliable	Germany	Federmesser		54.3541	9.58772	Terbergen et al. 2004. Eiszeitalter un Gegenwart 54: 138-175. Kaiser K. e.a. 2005. Archaeologisches Korrespondenzblatt 35: 447-466
Alt Duvenstedt LA 121	AAR-2245-2	10770	60		AMS	Charcoal (from Usselo soil)	Reliable	Germany	Ahrensburgian		54.3541	9.58772	Terberger T. 2006. In: Hansen K.M. e.a. (eds.) Across the western Baltic. Sydsjællands Museum: 23-56. Kaiser K. e.a. 2005. Archaeologisches Korrespondenzblatt 35: 447-466
Alt Duvenstedt LA 121	AAR-2245-1	10810	80		AMS	Charcoal (from Usselo soil)	Reliable	Germany	Ahrensburgian		54.3541	9.58772	Terberger T. 2006. In: Hansen K.M. e.a. (eds.) Across the western Baltic. Sydsjællands Museum: 23-56. Kaiser K. e.a. 2005. Archaeologisches Korrespondenzblatt 35: 447-466
Alt Duvenstedt LA 123	AAR-2246	11060	110		AMS	charcoal (from Usselo soil)	Reliable	Germany	Early Ahrensburgian, Federmesser?		54.3541	9.58772	Terbergen et al. 2004. Eiszeitalter un Gegenwart 54: 138-175. Kaiser K. e.a. 2005. Archaeologisches Korrespondenzblatt 35: 447-466
Altamira	GifA-96067	13130	120		AMS	small male bison XLIV	Reliable	Spain	Magdalenian	G	43.3781	-4.11852	Djindjian F., J. Kozlowski & M. Otte 1999. Le Paleolithique superieur en Europe. Armand Colin, Paris.
Altamira	GrA-44927 (niv inferieur)	13370	60		AMS	bone	Reliable	Spain	Magadalenian	Sous saillie, outside the cave	43.3781	-4.11852	HERAS C. et al., Datation et contexte archéologique de la nouvelle omoplate gravée découverteà Altam,Actes du Congrés llrao, Tarascon-sur-Ariége, septembre 2010, Anthony Sécher 2018 PhD Bordeaux
Altamira	GifA-91178	13570	190		AMS	small male bison XLIV	Reliable	Spain	Magdalenian		43.3781	-4.11852	Djindjian F., J. Kozlowski & M. Otte 1999. Le Paleolithique superieur en Europe. Armand Colin, Paris. Science 236: 1410.
Altamira	M-828	13900	700		Conv 14C	coquilles	Reliable	Spain	Magdalenien III		43.3781	-4.11852	base de données
Altamira	GifA-91179	13940	170		AMS	large male bison XXXVI	Reliable	Spain	Magdalenian	G	43.3781	-4.11852	Djindjian F., J. Kozlowski & M. Otte 1999. Le Paleolithique superieur en Europe. Armand Colin, Paris.
Altamira	GifA-91330	14250	180		AMS	humic acid fraction from samples GifA-91181 and GifA-96071	Reliable	Spain	Magdalenian	D	43.3781	-4.11852	Djindjian F., J. Kozlowski & M. Otte 1999. Le Paleolithique superieur en Europe. Armand Colin, Paris.
Altamira	GifA-91181	14330	190		AMS	large bison looking to the right XXXIII	Reliable	Spain	Magdalenian	D	43.3781	-4.11852	Djindjian F., J. Kozlowski & M. Otte 1999. Le Paleolithique superieur en Europe. Armand Colin, Paris.
Altamira	GifA-91249	14410	200		AMS	Humic acid fraction from previous	Reliable	Spain	Magdalenian	G	43.3781	-4.11852	Djindjian F., J. Kozlowski & M. Otte 1999. Le Paleolithique superieur en Europe. Armand Colin, Paris.
Altamira	GifA-90057	14480	250		AMS	decorated scapula	Reliable	Spain	Magdalenian	G	43.3781	-4.11852	Djindjian F., J. Kozlowski & M. Otte 1999. Le Paleolithique superieur en Europe. Armand Colin, Paris.
Altamira	GifA-96059	14650	140		AMS	line below a deer	Reliable	Spain	Magdalenian	G	43.3781	-4.11852	Djindjian F., J. Kozlowski & M. Otte 1999. Le Paleolithique superieur en Europe. Armand Colin, Paris.
Altamira	GifA-91254	14710	200		AMS	humic acid fraction from sample GifA-9660 and GifA-91179	Reliable	Spain	Magdalenian	G	43.3781	-4.11852	Djindjian F., J. Kozlowski & M. Otte 1999. Le Paleolithique superieur en Europe. Armand Colin, Paris.
Altamira	GifA-98156	14750	140		AMS	.	Reliable	Spain	Magdalenian		43.3781	-4.11852	Djindjian F., J. Kozlowski & M. Otte 1999. Le Paleolithique superieur en Europe. Armand Colin, Paris. https://sites.google.com/ehu.eus/c14peninsulaiberica/dataciones-14
Altamira	GifA-96060	14800	150		AMS	polychrome male bison XXXVI	Reliable	Spain	Magdalenian	G	43.3781	-4.11852	Djindjian F., J. Kozlowski & M. Otte 1999. Le Paleolithique superieur en Europe. Armand Colin, Paris.
Altamira	GifA-96071	14820	130		AMS	Bison XXXIII looking to the right	Reliable	Spain	Magdalenian	D	43.3781	-4.11852	Djindjian F., J. Kozlowski & M. Otte 1999. Le Paleolithique superieur en Europe. Armand Colin, Paris.
Altamira	GrA-44928	14830	60		AMS	bone omoplate gravee	Reliable	Spain	Magadalenian	Sous saillie, outside the cave	43.3781	-4.11852	HERAS C. et al., Datation et contexte archéologique de la nouvelle omoplate gravée découverteà Altam,Actes du Congrés llrao, Tarascon-sur-Ariége, septembre 2010, Anthony Sécher 2018 PhD Bordeaux
Altamira	GrA-44926	15400	60		AMS	bone (niv superieur	Reliable	Spain	Magadalenian	Sous saillie, outside the cave	43.3781	-4.11852	HERAS C. et al., Datation et contexte archéologique de la nouvelle omoplate gravée découverteà Altam,Actes du Congrés llrao, Tarascon-sur-Ariége, septembre 2010, Anthony Sécher 2018 PhD Bordeaux
Altamira	GifA-91185	15440	200		AMS	triangular sign nr 57A	Reliable	Spain	(Tectiformes noire)	AP	43.3781	-4.11852	De Quiros,B.,Le Paléolithique supérieur dans la région Cantabrique, . Secher A. Archéologie et Préhistoire. PhD Université de Bordeaux, 2017.
Altamira	Beta-257006	15610	80		AMS	bone	Reliable	Spain	Magadalenian	Sous saillie, outside the cave	43.3781	-4.11852	HERAS C. et al., Datation et contexte archéologique de la nouvelle omoplate gravée découverteà Altam,Actes du Congrés llrao, Tarascon-sur-Ariége, septembre 2010, Anthony Sécher 2018 PhD Bordeaux
Altamira	GifA-96061	16480	210		AMS	black dot	Reliable	Spain	Magdalenian	G	43.3781	-4.11852	Djindjian F., J. Kozlowski & M. Otte 1999. Le Paleolithique superieur en Europe. Armand Colin, Paris.
Altamira	GrA-32765	21910	90		AMS		Reliable	Spain	Final Gravettian	8	43.3781	-4.11852	Rasines P. e.a. 2012. Altamira Monografias 23: 241-263. Calvo A. e.a. Quaternary International 406 (2016) 25e43
Altamira	GrA-27739	21930	100		AMS		Reliable	Spain	Final Gravettian	8	43.3781	-4.11852	Rasines P. e.a. 2012. Altamira Monografias 23: 241-263. Calvo A. e.a. Quaternary International 406 (2016) 25e43
Altamira	O-53	22110	130		other	U-series: Overlays red spotted outline horse of Techo de los Policromos chamber	Reliable	Spain	Solutrean art	gran caballo rojo con restos de puntuaciones en el vientre del sector I (Gran Techo).	43.3781	-4.11852	Pike A.W.G. e.a. En los origenes del arte rupestre Paleolitico 2012 Pensando el Gravetiense: nuevos datos para la región cantábrica en su contexto ... | Págs. 461-475.
Altamira	Muestra O-50	36130	610		other	Large claviform-like symbol of Techno de los Policromos (same date as previous?)	Reliable	Spain	Art Aurignacian	sign ALT-11	43.3781	-4.11852	De las Heras C. e.a. 2012. Altamira Monografias 23: 476-491. Pike A.W.G. e.a. En los origenes del arte rupestre Paleolitico 2012 Pensando el Gravetiense: nuevos datos para la región cantábrica en su contexto ... | Págs. 461-475.
Altamira	O-50	36160	610		other	Large claviform-like symbol of Techno de los Policromos	Reliable	Spain	Magdalenian		43.3781	-4.11852	Djindjian F., J. Kozlowski & M. Otte 1999. Le Paleolithique superieur en Europe. Armand Colin, Paris. Science 236: 1410.
Altamira	BIG-U-50	36164	605		other	calcine on sign ALT-11, signo rojo. Está situado en el sector central del Gran Techo.	Reliable	Spain	Art Aurignacian	sign ALT-11	43.3781	-4.11852	De las Heras C. e.a. 2012. Altamira Monografias 23: 476-491. Pike A.W.G. e.a. En los origenes del arte rupestre Paleolitico 2012 Pensando el Gravetiense: nuevos datos para la región cantábrica en su contexto ... | Págs. 461-475.
Altamira II	GifA-90047	14520	260		AMS	bone from the archaeological level with the scapula	Reliable	Spain	Magdalenian lower cantabrique	inf	43.3781	-4.11852	De Quiros,B.,Le Paléolithique supérieur dans la région Cantabrique. Corchon Rodriguez S. 1995. Zephyrus 48: 3-19.
Altamira II	M-829	15500	700		Conv 14C		Reliable	Spain	Magdalenian lower cantabrique	inf	43.3781	-4.11852	De Quiros,B.,Le Paléolithique supérieur dans la région Cantabrique. Corchon Rodriguez S. 1995. Zephyrus 48: 3-19.
Altamira II	I-12012	15910	230		AMS		Reliable	Spain	Magdalenian lower cantabrique	inf	43.3781	-4.11852	De Quiros,B.,Le Paléolithique supérieur dans la région Cantabrique. Corchon Rodriguez S. 1995. Zephyrus 48: 3-19.
Altamira III	GifA-90045	18540	320		AMS	bone	Reliable	Spain	Solutreen upper		43.3781	-4.11852	De Quiros,B.,Le Paléolithique supérieur dans la région Cantabrique, In. :
Altamira inner vestibule	GrA-27777	14070	70		AMS		Reliable	Spain	Middle Magdalenian	1	43.3781	-4.11852	Altuna J. e.a. 2012. Altamira Monografias 23: 184-204.
Altamira inner vestibule	GrA-32766	14910	60		AMS		Reliable	Spain	Upper Magdalenian	1-2	43.3781	-4.11852	De las Heras C. e.a. 2012. Altamira Monografias 23: 476-491.
Altamira inner vestibule	GrA-30329	15420	70		AMS		Reliable	Spain	Upper Magdalenian	2	43.3781	-4.11852	De las Heras C. e.a. 2012. Altamira Monografias 23: 476-491.
Altamira inner vestibule	GrA-30326	15580	70		AMS		Reliable	Spain	Lower Magdalenian	4	43.3781	-4.11852	De las Heras C. e.a. 2012. Altamira Monografias 23: 476-491.
Altamira inner vestibule	GrA-32760	17200	90		AMS		Reliable	Spain	Upper Solutrean	6	43.3781	-4.11852	De las Heras C. e.a. 2012. Altamira Monografias 23: 476-491.
Altamira inner vestibule	GrA-30324	18750	100		AMS		Reliable	Spain	Solutrean	7 sup.	43.3781	-4.11852	De las Heras C. e.a. 2012. Altamira Monografias 23: 476-491.
Altamira inner vestibule	GrA-30325	19060	90		AMS		Reliable	Spain	Solutrean	7 med.	43.3781	-4.11852	De las Heras C. e.a. 2012. Altamira Monografias 23: 476-491.
Altamira inner vestibule	GrA-32761	19630	80		AMS		Reliable	Spain	Solutrean	7 inf.	43.3781	-4.11852	De las Heras C. e.a. 2012. Altamira Monografias 23: 476-491.
Altamira inner vestibule	GrA-32765	21910	90		AMS		Reliable	Spain	Gravettian	8	43.3781	-4.11852	De las Heras C. e.a. 2012. Altamira Monografias 23: 476-491. https://sites.google.com/ehu.eus/c14peninsulaiberica/dataciones-14
Altamira inner vestibule	GrA-27739	21930	90		AMS		Reliable	Spain	Gravettian	8	43.3781	-4.11852	De las Heras C. e.a. 2012. Altamira Monografias 23: 476-491. https://sites.google.com/ehu.eus/c14peninsulaiberica/dataciones-14
Altamira, Biche de la Hoya	GifA-96062	15050	180		AMS	carbon from Biche de la Hoya	Reliable	Spain	Upper palaeolithic art Magdalenian		43.3781	-4.11852	Armormino V. 2000. L'Antrhoopologie 104: 373-381.
Altan	LE-2402	18760	200		Conv 14C	Charcoal	Reliable	Russian Federation	Upper Palaeolithic		52.29	111.32	Dolukhanov P. 2002. JAS 29: 593-606.
Alton Longville	OxA-4606	8005	800		AMS	antler collagen	Reliable	United Kingdom	Mesolithic	UPM/IV,.1	52.5833	-0.25	B Elliott - European Journal of Archaeology, 2015 - cambridge.org
Altwasser Höhle 1	ETH-14920	10000	100		Conv 14C	long bone fragment intentionally broken cf. Capra ibex	Reliable	Switzerland	Final Palaeolithic, epigravettian		47.25	9.3333	Jagher, et al. 1997. Le Tensorer J.-M. 1998. Le Paléolithique en Suisse. J. Millon.
Altwasser Höhle 1	ETH-9641	10240	85		Conv 14C	long bone fragment intentionally broken cf. Capra ibex	Reliable	Switzerland	Final Palaeolithic, epigravettian		47.25	9.3333	Jagher, et al. 1997. Le Tensorer J.-M. 1998. Le Paléolithique en Suisse. J. Millon.
Altwies	KIA-4944	31690	370		AMS	Panthera leo	Reliable	Luxembourg	two flakes	Diaklase	49.5167	6.2667	Baales M. & Le Brun-Ricalens F. 1996. Bull Soc. Préhist. Luxembourgeoise 18: 57-72.
Altxerri		29940	745		AMS	bones	Reliable	Spain	at the foot of a painel with bison, feline and bear art		43.2498	-2.14933	Diego Garate Maidagan 2018, Journal of Anthropological Research
Altxerri		34196	1206		AMS	bones	Reliable	Spain	at the foot of a painel with bison, feline and bear art		43.2498	-2.14933	Diego Garate Maidagan 2018, Journal of Anthropological Research
Altxerri		34370	180		AMS	bones	Reliable	Spain	at the foot of a painel with bison, feline and bear art		43.2498	-2.14933	Diego Garate Maidagan 2018, Journal of Anthropological Research
Amalda	HAR-0260	11940	180		Conv 14C	wood	Reliable	Spain	Gravettian	VI	43.2274	-2.2008	MarÃ­n Arroyo et al. 2018
Amalda	OxA-32427	14745	75		AMS	Bone Cervus elaphus radius anthropogenic breakage	Reliable	Spain	Solutrean Upper, Gravettian	V	43.2274	-2.2008	Banadora, https://sites.google.com/ehu.eus/c14peninsulaiberica/dataciones-14 Marin Arroyo A. PLoS ONE 13(4) e0194708,
Amalda	I-11435	16090	240		Conv 14C		Reliable	Spain	Solutrean Upper, Gravettian	IV	43.2274	-2.2008	Yravedra Sainz de los Terreros J., 2004. Prehistoire et Anthropologie mediterraneennes 13: 29-41. Marin Arroyo A. PLoS ONE 13(4) e0194708,
Amalda	I-11428	16200	380		Conv 14C		Reliable	Spain	Solutrean Upper, Gravettian	IV	43.2274	-2.2008	Yravedra Sainz de los Terreros J., 2004. Prehistoire et Anthropologie mediterraneennes 13: 29-41. Marin Arroyo A. PLoS ONE 13(4) e0194708,
Amalda	I-11355	17580	440		Conv 14C		Reliable	Spain	Solutrean Upper, Gravettian	IV	43.2274	-2.2008	Yravedra Sainz de los Terreros J., 2004. Prehistoire et Anthropologie mediterraneennes 13: 29-41. Marin Arroyo A. PLoS ONE 13(4) e0194708,
Amalda	I-11372	17880	390		Conv 14C		Reliable	Spain	Solutrean Upper, Gravettian	V	43.2274	-2.2008	Banadora, https://sites.google.com/ehu.eus/c14peninsulaiberica/dataciones-14 Marin Arroyo A. PLoS ONE 13(4) e0194708,
Amalda	I-11663	19000	340		Conv 14C		Reliable	Spain	Solutrean	V-VI	43.2274	-2.2008	Banadora
Amalda	I-11665	27400	1000		Conv 14C	bone	Reliable	Spain	Gravettian [Noailles]	VI	43.2274	-2.2008	Altuna, J. 1992 (Munibe 43: 31-2). Altuna, J., Baldeon, A., Mariezkurrena, K. [et al.] 1984 (La Cueva de Amalda, s://sites.google.com/ehu.eus/c14peninsulaiberica/dataciones-14 pone0199954s001.docxx, Marin Arroyo A. PLoS ONE 13(4) e0194708,
Amalda	I-11664	27400	1100		Conv 14C	bone	Reliable	Spain	Gravettian [Noailles]	VI	43.2274	-2.2008	Altuna, J. 1992 (Munibe 43: 31-2). Altuna, J., Baldeon, A., Mariezkurrena, K. [et al.] 1984 (La Cueva de Amalda, s://sites.google.com/ehu.eus/c14peninsulaiberica/dataciones-14 pone0199954s001.docxx, Marin Arroyo A. PLoS ONE 13(4) e0194708,
Amalda	OxA-32426	28540	310		AMS	Bone Cervus Tibia anthropogenic breakage	Reliable	Spain	Gravettian [Noailles]	VI	43.2274	-2.2008	Altuna, J. 1992 (Munibe 43: 31-2). Altuna, J., Baldeon, A., Mariezkurrena, K. [et al.] 1984 (La Cueva de Amalda, s://sites.google.com/ehu.eus/c14peninsulaiberica/dataciones-14 pone0199954s001.docxx, Marin Arroyo A. PLoS ONE 13(4) e0194708,
Amalda	OxA-32425	28640	310		AMS	Equus sp. Metacarpal, impact notch	Reliable	Spain	Mousterian	VII	43.2274	-2.2008	Altuna J., Baldeon A. & Mariez-Kurrena K. (ed.). La cueva de Amalda . Sociedad de Faterdias Vasis B4 1-276 San Sebastian, ttps://sites.google.com/ehu.eus/c14peninsulaiberica/dataciones-14 pone 0199954s001.doçcx
Amalda	OxA-34934	28710	300		AMS	Cervus elaphus metatarsal impact notch	Reliable	Spain	Gravettian [Noailles]	VI	43.2274	-2.2008	Altuna, J. 1992 (Munibe 43: 31-2). Altuna, J., Baldeon, A., Mariezkurrena, K. [et al.] 1984 (La Cueva de Amalda, s://sites.google.com/ehu.eus/c14peninsulaiberica/dataciones-14 pone0199954s001.docxx, Marin Arroyo A. PLoS ONE 13(4) e0194708,
Amalda	OxA-34933	42600	1600		AMS	Bone Cervus elaphus tibia anthropogenic breakage	Reliable	Spain	Mousterian	VII	43.2274	-2.2008	Altuna J., Baldeon A. & Mariez-Kurrena K. (ed.). La cueva de Amalda . Sociedad de Faterdias Vasis B4 1-276 San Sebastian, ttps://sites.google.com/ehu.eus/c14peninsulaiberica/dataciones-14 pone 0199954s001.doçcx
Amalda	OxA-32500	44500	2100	2000	AMS	Bone Cervus elaphus, metatarsal, anthropogenic breakage	Reliable	Spain	Mousterian	VII	43.2274	-2.2008	Altuna J., Baldeon A. & Mariez-Kurrena K. (ed.). La cueva de Amalda . Sociedad de Faterdias Vasis B4 1-276 San Sebastian, ttps://sites.google.com/ehu.eus/c14peninsulaiberica/dataciones-14 pone 0199954s001.doçcx
Ambrona	Am0003	5400	200		other	U-Th Dentine horse teeth	Reliable	Spain	Acheulean	Lower Member, AS2	41.1667	-2.5	Falgueres C. et. Al. 2006, JAS 33:149-157.
Ambrona	Am0001	5900	300		other	U-Th dentine horse teeth	Reliable	Spain	Acheulean	Lower member AS1	41.1667	-2.5	Falgueres C. et. Al. 2006, JAS 33:149-157.
Ambrona	Am0001	6500	200		other	U-Th cementum horse teeth	Reliable	Spain	Acheulean	Lower member AS1	41.1667	-2.5	Falgueres C. et. Al. 2006, JAS 33:149-157.
Ambrona	Am0002	7000	200		other	U-Th dentine horse teeth	Reliable	Spain	Acheulean	Lower member AS1	41.1667	-2.5	Falgueres C. et. Al. 2006, JAS 33:149-157.
Ambrona	Am0003	7900	300		other	U-Th Cementum horse teeth	Reliable	Spain	Acheulean	Lower Member, AS2	41.1667	-2.5	Falgueres C. et. Al. 2006, JAS 33:149-157.
Ambrona	Am0002	9600	200		other	Cementum U-Th horse teeth	Reliable	Spain	Acheulean	Lower member AS1	41.1667	-2.5	Falgueres C. et. Al. 2006, JAS 33:149-157.
Ambrona	Am0001	10400	1300		other	U-Th enamel horse teeth	Reliable	Spain	Acheulean	Lower member AS1	41.1667	-2.5	Falgueres C. et. Al. 2006, JAS 33:149-157.
Ambrona	Am0003	14700	1200		other	U-Th Enamel Horse teeth	Reliable	Spain	Acheulean	Lower Member, AS2	41.1667	-2.5	Falgueres C. et. Al. 2006, JAS 33:149-157.
Ambrona	Am0002	17500	1900		other	U-Th Enamel horse teeth	Reliable	Spain	Acheulean	Lower member AS1	41.1667	-2.5	Falgueres C. et. Al. 2006, JAS 33:149-157.
Ambrona	Am0002	59000	5000		other	ESR EU horse teeth	Reliable	Spain	Acheulean	Lower member AS1	41.1667	-2.5	Falgueres C. et. Al. 2006, JAS 33:149-157.
Ambrona	Am003	83000	9000		other	ESR EU horse teeth	Reliable	Spain	Acheulean	Lower Member, AS2	41.1667	-2.5	Falgueres C. et. Al. 2006, JAS 33:149-157.
Ambrona	Am0001	84000	10000		other	ESR EU horse teeth	Reliable	Spain	Acheulean	Lower member AS1	41.1667	-2.5	Falgueres C. et. Al. 2006, JAS 33:149-157.
Ambrona	Am0002	97000	8000		other	ESR LU horse teeth	Reliable	Spain	Acheulean	Lower member AS1	41.1667	-2.5	Falgueres C. et. Al. 2006, JAS 33:149-157.
Ambrona	Am0001	131000	15000		other	ESR LU horse teeth	Reliable	Spain	Acheulean	Lower member AS1	41.1667	-2.5	Falgueres C. et. Al. 2006, JAS 33:149-157.
Ambrona	Am0003	133000	13000		other	ESR LU horse teeth	Reliable	Spain	Acheulean	Lower Member, AS2	41.1667	-2.5	Falgueres C. et. Al. 2006, JAS 33:149-157.
Ambrona	Am0006	160000	12000	11000	other	U-Th Enamel horse teeth	Reliable	Spain	Acheulean	AS6, Lower member	41.1667	-2.5	Falgueres C. et. Al. 2006, JAS 33:149-157.
Ambrona	Am 0007	184000	15000	13000	other	U-Th Enamel horse teeth	Reliable	Spain	Acheulean	AS6, Lower member	41.1667	-2.5	Falgueres C. et. Al. 2006, JAS 33:149-157.
Ambrona	Am0006	204000	19000		other	ESR EU horse teeth	Reliable	Spain	Acheulean	AS6, Lower member	41.1667	-2.5	Falgueres C. et. Al. 2006, JAS 33:149-157.
Ambrona	Am0007	227000	15000	13000	other	dentine U-Th horse teeth	Reliable	Spain	Acheulean	AS6, Lower member	41.1667	-2.5	Falgueres C. et. Al. 2006, JAS 33:149-157.
Ambrona	Am0007	238000	24000		other	ESR EU horse teeth	Reliable	Spain	Acheulean	AS6, Lower member	41.1667	-2.5	Falgueres C. et. Al. 2006, JAS 33:149-157.
Ambrona	Am0002	284000	17000		other	ESR and U-series combined data	Reliable	Spain	Acheulean	Lower member AS1	41.1667	-2.5	Falgueres C. et. Al. 2006, JAS 33:149-157.
Ambrona	Am0001	286000	29000		other	ESR and U-series combined data	Reliable	Spain	Acheulean	Lower member AS1	41.1667	-2.5	Falgueres C. et. Al. 2006, JAS 33:149-157.
Ambrona	Am0006	308000	54000	38000	other	U-Th Dentine horse teeth	Reliable	Spain	Acheulean	AS6, Lower member	41.1667	-2.5	Falgueres C. et. Al. 2006, JAS 33:149-157.
Ambrona	Am0006	314000	48000	45000	other	ESR and U-series combined data horse teeth	Reliable	Spain	Acheulean	AS6, Lower member	41.1667	-2.5	Falgueres C. et. Al. 2006, JAS 33:149-157.
Ambrona	Am0003	316000	26000		other	ESR and U-series combined data	Reliable	Spain	Acheulean	Lower Member, AS2	41.1667	-2.5	Falgueres C. et. Al. 2006, JAS 33:149-157.
Ambrona	Am0006	319000	28000		other	ESR LU horse teeth	Reliable	Spain	Acheulean	AS6, Lower member	41.1667	-2.5	Falgueres C. et. Al. 2006, JAS 33:149-157.
Ambrona	Am0007	366000	55000	51000	other	ESR and U-series combined data horse teeth	Reliable	Spain	Acheulean	AS6, Lower member	41.1667	-2.5	Falgueres C. et. Al. 2006, JAS 33:149-157.
Ambrona	Am0007	373000	35000		other	ESR LU horse teeth	Reliable	Spain	Acheulean	AS6, Lower member	41.1667	-2.5	Falgueres C. et. Al. 2006, JAS 33:149-157.
Amiens-Renancourt 1	Beta-306063	21890	90		AMS	bone	Unreliable	France	Gravettian	unité 8	49.9016	2.26495	Paris C. e.a. 2017 BSPF 114: 423-44. Banks W.E. 2019. Quaternary Science Reviews 220:188-214.
Amiens-Renancourt 1	LYON-633/OxA-7761	22360	240		AMS	bone	Reliable	France	Gravettian	unité 8	49.9016	2.26495	Paris C. e.a. 2017 BSPF 114: 423-44. Banks W.E. 2019. Quaternary Science Reviews 220:188-214.
Amiens-Renancourt 1	Lyon-9943(SacA-32189)	22600	170		AMS	bone	Reliable	France	Gravettian	unité 8	49.9016	2.26495	Paris C. e.a. 2017 BSPF 114: 423-44. Banks W.E. 2019. Quaternary Science Reviews 220:188-214.
Amiens-Renancourt 1	LYON-632/OxA-7654	23040	220		AMS	Bone	Reliable	France	Gravettian	unité 8	49.9016	2.26495	Paris C. e.a. 2017 BSPF 114: 423-44. Banks W.E. 2019. Quaternary Science Reviews 220:188-214.
Amiens-Renancourt 1	Lyon-11659/SacA-32279)	23250	210		AMS	Charcoal	Reliable	France	Gravettian	unité 8	49.9016	2.26495	Paris C. e.a. 2017 BSPF 114: 423-44. Banks W.E. 2019. Quaternary Science Reviews 220:188-214.
Amiens-Renancourt 1	Lyon-9942(SacA-21188)	23580	180		AMS	heated bone	Reliable	France	Gravettian	unité 8	49.9016	2.26495	Paris C. e.a. 2017 BSPF 114: 423-44. Banks W.E. 2019. Quaternary Science Reviews 220:188-214.
Amiens-Renancourt 1	OSL-2013-1	27900	1500		OSL	from Gley	Reliable	France	Gravettian	unité 8	49.9016	2.26495	Paris C. e.a. 2017 BSPF 114: 423-44. Banks W.E. 2019. Quaternary Science Reviews 220:188-214.
Amiens-Renancourt 1	OSL-2014-4	272200	1500		OSL	from Gley	Reliable	France	Gravettian	unité 8	49.9016	2.26495	Paris C. e.a. 2017 BSPF 114: 423-44. Banks W.E. 2019. Quaternary Science Reviews 220:188-214.
Amvrosievka	Ki-10307	15900	200		Conv 14C	bone	Reliable	Ukraine	Upper Palaeolithic of Gravetto-Oningjasien tradition	horizon II-III	47.7893	38.4828	Krotova A and Belan N.G. Amvrosievka. A Unique Upper Paleolithic Site in Eastern Europe. In: From Kostenki to Clovis:Upper Paleolithic-Paleo-Indian Adaptations, ed. O. Soffer and N. Praslov, P.P.N.Y.1993,p. 125-142.; Krotova A., Amvtosievka new AMS .…
Amvrosievka	Ki-9709	17800	200		Conv 14C	bone	Reliable	Ukraine	Upper Palaeolithic	cr. 2B	47.7893	38.4828	Iakovleva L.. 2006.ERAUL 115: 17-23
Amvrosievka	Ki-9704	18040	200		Conv 14C	BONE	Reliable	Ukraine	open air	Cr 4B, n°92	47.7893	38.4828	Iakovleva L.. 2006.ERAUL 115: 17-23. Hoffecker J.F. 2014. Geoarchaeology 25: 61-77.
Amvrosievka	OxA-4894	18220	200		AMS	bone, square 3A	Reliable	Ukraine	Upper Palaeolithic of Gravetto-Oningjasien tradition	horizon IV	47.7893	38.4828	Krotova A and Belan N.G. Amvrosievka. A Unique Upper Paleolithic Site in Eastern Europe. In: From Kostenki to Clovis:Upper Paleolithic-Paleo-Indian Adaptations, ed. O. Soffer and N. Praslov, P.P.N.Y.1993,p. 125-142.; Krotova A., Amvtosievka new AMS .…
Amvrosievka	Ki-9706	18240	200		Conv 14C	bone	Reliable	Ukraine	Upper Palaeolithic	Horizon V	47.7893	38.4828	Iakovleva L.. 2006.ERAUL 115: 17-23
Amvrosievka	Ki-9705	18350	200		Conv 14C	bone	Reliable	Ukraine	Upper Palaeolithic of Gravetto-Oningjasien tradition	horizon I	47.7893	38.4828	Krotova A and Belan N.G. Amvrosievka. A Unique Upper Paleolithic Site in Eastern Europe. In: From Kostenki to Clovis:Upper Paleolithic-Paleo-Indian Adaptations, ed. O. Soffer and N. Praslov, P.P.N.Y.1993,p. 125-142.; Krotova A., Amvtosievka new AMS .…
Amvrosievka	OxA-4893	18620	220		AMS	bone	Reliable	Ukraine	Upper Palaeolithic of Gravetto-Oningjasien tradition	horizon II-III	47.7893	38.4828	Krotova A and Belan N.G. Amvrosievka. A Unique Upper Paleolithic Site in Eastern Europe. In: From Kostenki to Clovis:Upper Paleolithic-Paleo-Indian Adaptations, ed. O. Soffer and N. Praslov, P.P.N.Y.1993,p. 125-142.; Krotova A., Amvtosievka new AMS .…
Amvrosievka	OxA-4895	18660	220		AMS	bone	Reliable	Ukraine	Upper Palaeolithic of Gravetto-Oningjasien tradition	horizon VI	47.7893	38.4828	Krotova A and Belan N.G. Amvrosievka. A Unique Upper Paleolithic Site in Eastern Europe. In: From Kostenki to Clovis:Upper Paleolithic-Paleo-Indian Adaptations, ed. O. Soffer and N. Praslov, P.P.N.Y.1993,p. 125-142.; Krotova A., Amvtosievka new AMS .…
Amvrosievka	OxA-4890	18700	240		AMS	bone	Reliable	Ukraine	Upper Palaeolithic of Gravetto-Oningjasien tradition	horizon I	47.7893	38.4828	Krotova A and Belan N.G. Amvrosievka. A Unique Upper Paleolithic Site in Eastern Europe. In: From Kostenki to Clovis:Upper Paleolithic-Paleo-Indian Adaptations, ed. O. Soffer and N. Praslov, P.P.N.Y.1993,p. 125-142.; Krotova A., Amvtosievka new AMS .…
Amvrosievka	OxA-4892	18700	220		AMS	bone	Reliable	Ukraine	Upper Palaeolithic of Gravetto-Oningjasien tradition	horizon II-III	47.7893	38.4828	Krotova A and Belan N.G. Amvrosievka. A Unique Upper Paleolithic Site in Eastern Europe. In: From Kostenki to Clovis:Upper Paleolithic-Paleo-Indian Adaptations, ed. O. Soffer and N. Praslov, P.P.N.Y.1993,p. 125-142.; Krotova A., Amvtosievka new AMS .…
Amvrosievka	OxA-4891	18860	220		AMS	bone	Reliable	Ukraine	Upper Palaeolithic of Gravetto-Oningjasien tradition	horizon I	47.7893	38.4828	Krotova A and Belan N.G. Amvrosievka. A Unique Upper Paleolithic Site in Eastern Europe. In: From Kostenki to Clovis:Upper Paleolithic-Paleo-Indian Adaptations, ed. O. Soffer and N. Praslov, P.P.N.Y.1993,p. 125-142.; Krotova A., Amvtosievka new AMS .…
Amvrosievka	LE-1805	20620	150		Conv 14C	bison bone	Reliable	Ukraine	Upper Palaeolithic of Gravetto-Oningjasien tradition		47.7893	38.4828	Krotova A and Belan N.G. Amvrosievka. A Unique Upper Paleolithic Site in Eastern Europe.ed. O. Soffer and N. Praslov, P.P.N.Y.1993,p. 125-142.; Krotova A., Amvtosievka new AMS .… Volodimirovich K.D. Наукові праці. Volume 62. Vipusk 49
Amvrosievka	LE-3403	21500	340		Conv 14C	tooth - good condition	Reliable	Ukraine	Upper Palaeolithic of Gravetto-Oningjasien tradition	horizon II	47.7893	38.4828	Krotova A and Belan N.G. Amvrosievka. A Unique Upper Paleolithic Site in Eastern Europe. In: From Kostenki to Clovis:Upper Paleolithic-Paleo-Indian Adaptations, ed. O. Soffer and N. Praslov, P.P.N.Y.1993,p. 125-142.; Krotova A., Amvtosievka new AMS .…
Amvrosievka	UIC338	21990	1925		OSL	150-250µm quartz	Reliable	Ukraine	open air	Cr 4B, n°92	47.7893	38.4828	Iakovleva L.. 2006.ERAUL 115: 17-23. Hoffecker J.F. 2014. Geoarchaeology 25: 61-77.
Amvrosievka	UIC3339	26665	2430		OSL	quartz 150-250µm at depth of 1000cm	Reliable	Ukraine	open air	Cr 4B, n°92	47.7893	38.4828	Iakovleva L.. 2006.ERAUL 115: 17-23. Hoffecker J.F. 2014. Geoarchaeology 25: 61-77.
Amvrosievka Stoianka	Ki-9707	18450	200		Conv 14C	bone	Reliable	Ukraine	Late Palaeolithic	V	47.7893	38.4828	Sapozhnikov I. 2005
Amvrosievka Stoianka	Ki-9708	18700	200		AMS	bone	Reliable	Ukraine	Late Palaeolithic	IX 2000	47.7893	38.4828	Sapozhnikov I. 2005
Amvrosievka Stoianka	Ki-9708	18700	200		Conv 14C	Bone	Reliable	Ukraine	Late Palaeolithic	IX 2000	47.7893	38.4828	Sapozhnikov I. 2005
Anavgai-2	IAAA-80842	10870	40		AMS	charcoal	Reliable	Russian Federation	Palaeolithic	8	56.0594	158.967	Coutouly Y.A. 2007. PhD
Andance	Oxford-X3505	36380	2630		OSL		Unreliable	France	Moustérian	US 4/5	44.6831	4.68647	Bernard-Guelle S. e.a.2011. BSFP 108: 671-695.
Andance	Oxford-X3506	36480	5760		OSL		Unreliable	France	Moustérian	US 4/5	44.6831	4.68647	Bernard-Guelle S. e.a.2011. BSFP 108: 671-695.
Andance	Oxford-SBZ1	93200	7200		TL	burnt flint	Unreliable	France	Moustérian	US 4/5	44.6831	4.68647	Bernard-Guelle S. e.a.2011. BSFP 108: 671-695.
Andernach Martinsberg 1	OxA-18409	13025	50		AMS	rib with cutmarks Equus sp.	Reliable	Germany	Late Palaeolithic Magdalenian	Concentration 1883	50.4334	7.40005	Bronk Ramsey C. et al. 2002. Archaeometry 44: 1-149. Higham T.F.G. e.a. 2011. Archaeometry 53.
Andernach Martinsberg 1	OxA-10493	13185	80		AMS	bone Equus sp. With cutmarks	Unreliable	Germany	Late Palaeolithic Magdalenian	Concentration 1883	50.4334	7.40005	Bronk Ramsey C. et al. 2002. Archaeometry 44: 1-149. Higham T.F.G. e.a. 2011. Archaeometry 53.
Andernach Martinsberg 1	OxA-10651	13270	180		AMS	Bone phalanx Equus sp.	Unreliable	Germany	Late Palaeolithic Magdalenian	Concentration 1883	50.4334	7.40005	Bronk Ramsey C. et al. 2002. Archaeometry 44: 1-149. Higham T.F.G. e.a. 2011. Archaeometry 53.
Andernach Martinsberg 1	OxA-10492	13500	90		AMS	Equus sp. rib with cutmarks	Unreliable	Germany	Late Palaeolithic Magdalenian	Concentration 1883	50.4334	7.40005	Bronk Ramsey C. et al. 2002. Archaeometry 44: 1-149. Higham T.F.G. e.a. 2011. Archaeometry 53.
Andernach-Martinsberg	H192-178	4330	360		AMS	carbonate fraction antler cervidae	Unreliable	Germany	Federmesser		50.4334	7.4005	Stevens R.E. 2009. JHE 57: 131-148
Andernach-Martinsberg	GrA-16621	5775	440		AMS	calcined indert bone from AN3-South	Unreliable	Germany	Federmesser		50.4334	7.4005	Stevens R.E. 2009. JHE 57: 131-148
Andernach-Martinsberg	GrA-16616	7360	40		AMS	calcined bone indert from AN2-East	Unreliable	Germany	Federmesser		50.4334	7.4005	Stevens R.E. 2009. JHE 57: 131-148
Andernach-Martinsberg	GrA-16618	7550	40		AMS	indert bone calcined from AN3-North	Unreliable	Germany	Federmesser		50.4334	7.4005	Stevens R.E. 2009. JHE 57: 131-148
Andernach-Martinsberg	GrA-16613	9490	45		AMS	indet. Bone calcined from AN2-Centre	Unreliable	Germany	Federmesser		50.4334	7.4005	Stevens R.E. 2009. JHE 57: 131-148
Andernach-Martinsberg	GrA-16521	10970	60		AMS	Indet bone colcined from AN2-West	Unreliable	Germany	Federmesser		50.4334	7.4005	Stevens R.E. 2009. JHE 57: 131-148
Andernach-Martinsberg	H-85/91	11300	220		AMS	antler organic fraction (attribution unreliable)	Unreliable	Germany	Federmesser		50.4334	7.4005	Stevens R.E. 2009. JHE 57: 131-148
Andernach-Martinsberg	OxA-999	12500	500		AMS	Collagen bone Cervus elaphus from AN2-East	Unreliable	Germany	Federmesser		50.4334	7.4005	Stevens R.E. 2009. JHE 57: 131-148
Andernach-Martinsberg	OxA-V-2223.37	12675	55		AMS	Equus sp. bone fragments collagen rom Grube 26-279,	Reliable	Germany	upper Magdalenian	zone 3,	50.4334	7.40005	Street,M,aspects of Late Upper Palaeolithic settlement and chronology in northern Central Europe(after Brunnacker,1978;Hedges et al.,1987;Housley et al.,1997;Street,1998 b)
Andernach-Martinsberg	OxA-1127	12820	130		AMS	Framents collagen Equus sp.	Reliable	Germany	Magdalenian	zone 2	50.4334	7.4005	Stevens R.E. 2009. JHE 57: 131-148
Andernach-Martinsberg	OxA-1126	12890	140		AMS	bone Rib collagen Equus sp. from Grube 20	Reliable	Germany	Upper Magdalenian, Magdalenian V, final Magdalenian	zone 1	50.4334	7.40005	Lanting J.N.,Van der Plicht J., I996, Palaeohistoria 37/38: 7I-125. Renault-Miskovsky J., Leroi-Gourhan Arl., 1981. Bull. AFEQ, vol 3-4 : 121-128
Andernach-Martinsberg	OxA-1125	12930	180		AMS	bone fragments fcollagen Equus sp. rom Grube 20	Reliable	Germany	Upper Magdalenian, Magdalenian V, final Magdalenian	zone 1	50.4334	7.40005	Lanting J.N.,Van der Plicht J., I996, Palaeohistoria 37/38: 7I-125. Renault-Miskovsky J., Leroi-Gourhan Arl., 1981. Bull. AFEQ, vol 3-4 : 121-128
Andernach-Martinsberg	OxA-1130	12950	140		AMS	bone from C III Grube 28	Reliable	Germany	Magdalenian	zone 2	50.4334	7.4005	Stevens R.E. 2009. JHE 57: 131-148
Andernach-Martinsberg	OxA-V-2218-38	13015	50		AMS	Metatarsus Equus sp.	Reliable	Germany	Upper Magdalenian, Magdalenian V, final Magdalenian	zone 1	50.4334	7.40005	Lanting J.N.,Van der Plicht J., I996, Palaeohistoria 37/38: 7I-125. Renault-Miskovsky J., Leroi-Gourhan Arl., 1981. Bull. AFEQ, vol 3-4 : 121-128
Andernach-Martinsberg	OxA-1129	13090	130		AMS	fragment shat collagen Equus sp.	Reliable	Germany	Magdalenian	zone 2	50.4334	7.4005	Stevens R.E. 2009. JHE 57: 131-148
Andernach-Martinsberg	OxA-V-2218-40	13110	50		AMS	Humerus Equus sp.	Reliable	Germany	Magdalenian	zone 2	50.4334	7.4005	Stevens R.E. 2009. JHE 57: 131-148
Andernach-Martinsberg	GrA-16985	13110	80		AMS	indet. Bone shaft fragment	Reliable	Germany	Upper Magdalenian, Magdalenian V, final Magdalenian	zone 1	50.4334	7.40005	Lanting J.N.,Van der Plicht J., I996, Palaeohistoria 37/38: 7I-125. Renault-Miskovsky J., Leroi-Gourhan Arl., 1981. Bull. AFEQ, vol 3-4 : 121-128
Andernach-Martinsberg	OxA-V-2216-43	13135	55		AMS	bone hoarse from Grube 35-2, concentration II	Reliable	Germany	Upper Magdalenian, Magdalenian V, final Magdalenian	zone 1	50.4334	7.40005	Lanting J.N.,Van der Plicht J., I996, Palaeohistoria 37/38: 7I-125. Renault-Miskovsky J., Leroi-Gourhan Arl., 1981. Bull. AFEQ, vol 3-4 : 121-128
Andernach-Martinsberg	GrA-16986	13180	70		AMS	Metapodial impact scar indet. Bone	Reliable	Germany	Upper Magdalenian, Magdalenian V, final Magdalenian	zone 1	50.4334	7.40005	Lanting J.N.,Van der Plicht J., I996, Palaeohistoria 37/38: 7I-125. Renault-Miskovsky J., Leroi-Gourhan Arl., 1981. Bull. AFEQ, vol 3-4 : 121-128
Andernach-Martinsberg	OxA-1128	13200	140		AMS	fragments bone, collagen, Equus sp.	Reliable	Germany	Magdalenian	zone 2	50.4334	7.4005	Stevens R.E. 2009. JHE 57: 131-148
Andernach-Martinsberg 2	OxA-997	11800	160		AMS	bone Cervus elaphus shaft collagen from AN2-sondage	Reliable	Germany	Old Federmesser	upper	50.4332	7.39984	Renault-Miskovsky J., Leroi-Gourhan Arl., 1981. Bull. AFEQ, vol 3-4 : 121-128. Baales M. 2006. L'Anthropologie 110: 418-444.
Andernach-Martinsberg 2	GrA-16990	11820	70		AMS	Artiodactyl bones 25/86 nr 46 from xonx. AN2-East	Reliable	Germany	Old Federmesser	upper	50.4332	7.39984	Renault-Miskovsky J., Leroi-Gourhan Arl., 1981. Bull. AFEQ, vol 3-4 : 121-128. Baales M. 2006. L'Anthropologie 110: 418-444.
Andernach-Martinsberg 2	OxA-1924	11890	120		AMS	Cervus elaphus bone from AN2-Centre	Reliable	Germany	Old Federmesser	upper	50.4332	7.39984	Renault-Miskovsky J., Leroi-Gourhan Arl., 1981. Bull. AFEQ, vol 3-4 : 121-128. Baales M. 2006. L'Anthropologie 110: 418-444.
Andernach-Martinsberg 2	OxA-984	11950	250		AMS	Cervus elaphus bone from AN2-East	Reliable	Germany	Old Federmesser	upper	50.4332	7.39984	Renault-Miskovsky J., Leroi-Gourhan Arl., 1981. Bull. AFEQ, vol 3-4 : 121-128. Baales M. 2006. L'Anthropologie 110: 418-444.
Andernach-Martinsberg 2	GrA-16989	11960	70		AMS	Cervus elaphus 21/86 nr 109 metatarsal collagen from AN2-centre	Reliable	Germany	Old Federmesser	upper	50.4332	7.39984	Renault-Miskovsky J., Leroi-Gourhan Arl., 1981. Bull. AFEQ, vol 3-4 : 121-128. Baales M. 2006. L'Anthropologie 110: 418-444.
Andernach-Martinsberg 2	GrA-16991	12040	70		AMS	Bos/Bison 21/86 nr 55 from AN2-East	Reliable	Germany	Old Federmesser	upper	50.4332	7.39984	Renault-Miskovsky J., Leroi-Gourhan Arl., 1981. Bull. AFEQ, vol 3-4 : 121-128. Baales M. 2006. L'Anthropologie 110: 418-444.
Andernach-Martinsberg 2	GrA-16987	12050	70		AMS	Castor fiber 21/86 scapula collagen	Reliable	Germany	Old Federmesser	upper	50.4332	7.39984	Renault-Miskovsky J., Leroi-Gourhan Arl., 1981. Bull. AFEQ, vol 3-4 : 121-128. Baales M. 2006. L'Anthropologie 110: 418-444.
Andernach-Martinsberg 2	OxA-V-2218-39	12270	50		AMS	Equus sp. Bone femur from Final Palaeolithic ?	Reliable	Germany	Old Federmesser	upper	50.4332	7.39984	Renault-Miskovsky J., Leroi-Gourhan Arl., 1981. Bull. AFEQ, vol 3-4 : 121-128. Baales M. 2006. L'Anthropologie 110: 418-444.
Andernach-Martinsberg 2	OxA-985	12300	200		AMS	bone Rupicapra (young artiodactyl)? From AN2-East	Reliable	Germany	Old Federmesser	upper	50.4332	7.39984	Renault-Miskovsky J., Leroi-Gourhan Arl., 1981. Bull. AFEQ, vol 3-4 : 121-128. Baales M. 2006. L'Anthropologie 110: 418-444.
Andernach-Martinsberg 2	GrA-16980	13180	70		AMS	Cervus Elaphus 18/86 nr 203	Reliable	Germany	Old Federmesser	upper	50.4332	7.39984	Renault-Miskovsky J., Leroi-Gourhan Arl., 1981. Bull. AFEQ, vol 3-4 : 121-128. Baales M. 2006. L'Anthropologie 110: 418-444.
Andernach-Martinsberg 3	GrA-16994	11160	70		AMS	collagen bone from AN3-South	Reliable	Germany	Young Federmesser	Upper	50.433	7.39976	Baales M. 2006. L'Anthropologie 110: 418-444.
Andernach-Martinsberg 3	GrA-16993	11160	70		AMS	bones collagen from AN3-North 29/17	Reliable	Germany	Young Federmesser	Upper	50.433	7.39976	Baales M. 2006. L'Anthropologie 110: 418-444.
Andernach-Martinsberg 3	OxA-998	11370	160		AMS	collagen bone Bos/Bison from AN2-South	Unreliable	Germany	Young Federmesser	Upper	50.433	7.39976	Baales M. 2006. L'Anthropologie 110: 418-444.
Andornaktalya-Zugo-dulo	Poz-?	34379	243		AMS	charcoal	Reliable	Hungary	Late Aurignacian, Kasovian,Aurignacoid Epigravettian	Upper level	47.8496	20.4196	Kozlowski J. e.a. 2003-2004. PRAEHISTORIA vol. 4/5 :109-140. Budek A. e.a. 2013. QI 294: 82*98. Wei Chu , J World Prehist (2018) 31:117–178
Andornaktalya-Zugo-dulo, Adornak-Zugo-dulo	Poznan	30180	330		AMS	charcoal	Reliable	Hungary	Typical Aurignacian	lower level	47.8496	20.4196	Kozlowski J. e.a. 2003-2004. PRAEHISTORIA vol. 4/5 :109-140. Budek A. e.a. 2013. QI 294: 82*98.
Anecrial Lapa do Anecrial	OxA-5526	21560	220		AMS	Erica charcaol	Reliable	Portugal	Proto-Solutrean	2b	39.32	-8.45	Zilhao J. 2000. Nature and culture in Portugal. In Hunters of the Golden Age: 337.
Anecrial Lapa do Anecrial	ICEN-964	21560	680		Conv 14C	charcoal	Reliable	Portugal	Proto-Solutrean	2b	39.32	-8.45	Zilhao J. 2000. Nature and culture in Portugal. In Hunters of the Golden Age: 337.
Anecrial Lapa do Anecrial	OxA-11235	23410	170		AMS	ibex bone	Reliable	Portugal	Late Gravettian	2	39.32	-8.45	Haws J.A. 2011. QI
Anecrial Lapa do Anecrial	ICEN-963	23450	1470	1240	Conv 14C	charcoal	Reliable	Portugal	Proto-Solutrean	1b-2a	39.32	-8.45	Zilhao J. 2000. Nature and culture in Portugal. In Hunters of the Golden Age: 337.
Anecrial, Lapa do Anecrial	GrA-12016	24410	110		AMS	charcoal	Reliable	Portugal	Middle Upper Palaeolithic, Gravettian (no artefacts)	3n	39.32	-8.45	Haws J.A. 2011. QI. Bicho N.2017. QI 428: 3-16.
Anetovka 2	LE-2424A	18000	150		Conv 14C	bison bone	Reliable	Ukraine	Early Upper Palaeolithic, Gravettoid	1	47.459	31.409	Zwyns N. 2004. L'Anthropologie 108: 471-493.Arslanov Kh.A. et al. Radiocarbon 35, 1993: 387-391.
Anetovka 2	LE-2424B	18260	1650		Conv 14C	bone	Reliable	Ukraine	Early Upper Palaeolithic, Gravettoid	1	47.459	31.409	Zwyns N. 2004. L'Anthropologie 108: 471-493.Arslanov Kh.A. et al. Radiocarbon 35, 1993: 387-391.
Anetovka 2	LE-4066	18265	1650		Conv 14C	burned bone	Reliable	Ukraine	Early Upper Palaeolithic, Gravettoid	1	47.459	31.409	Zwyns N. 2004. L'Anthropologie 108: 471-493.Arslanov Kh.A. et al. Radiocarbon 35, 1993: 387-391.
Anetovka 2	LE-4610	19090	980		Conv 14C	burned bone	Reliable	Ukraine	Early Upper Palaeolithic, Gravettoid	1	47.459	31.409	Zwyns N. 2004. L'Anthropologie 108: 471-493.Arslanov Kh.A. et al. Radiocarbon 35, 1993: 387-391.
Anetovka 2	LE-2424C	19170	120		Conv 14C	bone	Reliable	Ukraine	Early Upper Palaeolithic, Gravettoid	1	47.459	31.409	Zwyns N. 2004. L'Anthropologie 108: 471-493.Arslanov Kh.A. et al. Radiocarbon 35, 1993: 387-391.
Anetovka 2	LE-2947	19710	120		Conv 14C	bison bone	Reliable	Ukraine	Early Upper Palaeolithic, Gravettoid	1	47.459	31.409	Zwyns N. 2004. L'Anthropologie 108: 471-493.Arslanov Kh.A. et al. Radiocarbon 35, 1993: 387-391.
Anetovka 2	LE-2624	24600	150		Conv 14C	mammouth tooth	Reliable	Ukraine	Early Upper Palaeolithic, Gravettoid	1	47.459	31.409	Zwyns N. 2004. L'Anthropologie 108: 471-493.Arslanov Kh.A. et al. Radiocarbon 35, 1993: 387-391.
Ange		63900	4200		TL	heated flint	Reliable	France	Ferrassie Mousterian	Unit 9	47.2945	1.25209	Locht J.-L; Mem. SPF 59: 101-125.
Ange		65400	5200		TL	heated flint	Reliable	France	Ferrassie Mousterian	Unit 9	47.2945	1.25209	Locht J.-L; Mem. SPF 59: 101-125.
Ange		66800	4900		TL	heated flint	Reliable	France	Ferrassie Mousterian	Unit 9	47.2945	1.25209	Locht J.-L; Mem. SPF 59: 101-125.
Ange		76600	5100		TL	heated flint	Reliable	France	Ferrassie Mousterian	Unit 9	47.2945	1.25209	Locht J.-L; Mem. SPF 59: 101-125.
Ange		80400	6500		TL	heated flint	Reliable	France	Ferrassie Mousterian	Unit 9	47.2945	1.25209	Locht J.-L; Mem. SPF 59: 101-125.
Ange		81800	6800		TL	heated flint	Reliable	France	Ferrassie Mousterian	Unit 9	47.2945	1.25209	Locht J.-L; Mem. SPF 59: 101-125.
Ange		83400	5600		TL	heated flint	Reliable	France	Ferrassie Mousterian	Unit 9	47.2945	1.25209	Locht J.-L; Mem. SPF 59: 101-125.
Ange		84500	5900		TL	heated flint	Reliable	France	Ferrassie Mousterian	Unit 9	47.2945	1.25209	Locht J.-L; Mem. SPF 59: 101-125.
Ange		85700	6100		TL	heated flint	Reliable	France	Ferrassie Mousterian	Unit 9	47.2945	1.25209	Locht J.-L; Mem. SPF 59: 101-125.
Ange		86800	7300		TL	heated flint	Reliable	France	Ferrassie Mousterian	Unit 9	47.2945	1.25209	Locht J.-L; Mem. SPF 59: 101-125.
Ange		90800	6600		TL	heated flint	Reliable	France	Ferrassie Mousterian	Unit 9	47.2945	1.25209	Locht J.-L; Mem. SPF 59: 101-125.
Ange		92500	7900		TL	heated flint	Reliable	France	Ferrassie Mousterian	Unit 9	47.2945	1.25209	Locht J.-L; Mem. SPF 59: 101-125.
Ange		93200	6700		TL	heated flint	Reliable	France	Ferrassie Mousterian	Unit 9	47.2945	1.25209	Locht J.-L; Mem. SPF 59: 101-125.
Ange		105900	6900		TL	heated flint	Reliable	France	Ferrassie Mousterian	Unit 9	47.2945	1.25209	Locht J.-L; Mem. SPF 59: 101-125.
Ange		149100	12700		TL	heated flint	Reliable	France	Ferrassie Mousterian	Unit 9	47.2945	1.25209	Locht J.-L; Mem. SPF 59: 101-125.
Angel 1, Angel de Ladrunan	GrA-16961	25330	190		AMS	Charcoal	Reliable	Spain	Gravettian	10b med	40.6504	-0.5445	Montes L. e.a. 2008. L'Anthropologie 112: 168-181.
Angel 1, Angel de Ladrunan		121000	10000		OSL		Reliable	Spain	Unknown, Middle Palaeolithic	9 (U13)	40.6504	-0.5445	Alvarez-Alonso D. 2014. Munibe 65: 5-24.
Anse de Query		125540	10820		OSL	sand	Reliable	France	Middle Palaeolithic		49.6517	-1.2398	Locht J.L. Quaternary International xxx (2015) 1-20,
Antolinako Koba	Beta-215543	10800	40		AMS	bone	Reliable	Spain	?	Lanc/Lgc sup	43.371	-2.65194	Rasilla Vives M. e.a. 2006. In Homenaja Victoria Cabrera, Alcala de Henares: 422-439. Aguire Ruiz de Gopegui 2012. Altamira Monografias 23: 216-228. Bradtmoller M. e.a. 2015, Forgotten Times and Spaces; Brno.
Antolinako Koba	Beta-251301	17340	100		AMS	Bone	Reliable	Spain	?	Lmb	43.371	-2.65194	Rasilla Vives M. e.a. 2006. In Homenaja Victoria Cabrera, Alcala de Henares: 422-439. Aguire Ruiz de Gopegui 2012. Altamira Monografias 23: 216-228. Bradtmoller M. e.a. 2015, Forgotten Times and Spaces; Brno.
Antolinako Koba	Beta-230284	19020	120		AMS	bone	Reliable	Spain	Upper Solutrean	Lmc	43.371	-2.65194	Aguire Ruiz de Gopegui 2012. Altamira Monografias 23: 216-228.
Antolinako Koba	GrN-23785	19280	120		Conv 14C	bone	Reliable	Spain	Upper Solutrean	Lmc	43.371	-2.65194	Aguire Ruiz de Gopegui 2012. Altamira Monografias 23: 216-228.
Antolinako Koba	Beta-233766	22640	120		AMS	bone	Reliable	Spain	Gravettian	Lab	43.271	-2.65194	Aguire Ruiz de Gopegui 2012. Altamira Monografias 23: 216-228.
Antolinako Koba	Beta-215542	26080	200		AMS	bone	Reliable	Spain	Gravettian	Lmbk sup	43.371	-2.65194	Rasilla Vives M. e.a. 2006. In Homenaja Victoria Cabrera, Alcala de Henares: 422-439. Aguire Ruiz de Gopegui 2012. Altamira Monografias 23: 216-228. Bradtmoller M. e.a. 2015, Forgotten Times and Spaces; Brno.
Antolinako Koba	Beta-230282	26710	180		AMS	bone	Reliable	Spain	Gravettian	Lmbk sup	43.371	-2.65194	Rasilla Vives M. e.a. 2006. In Homenaja Victoria Cabrera, Alcala de Henares: 422-439. Aguire Ruiz de Gopegui 2012. Altamira Monografias 23: 216-228. Bradtmoller M. e.a. 2015, Forgotten Times and Spaces; Brno.
Antolinako Koba	Beta-251299	26720	180		AMS	bone	Reliable	Spain	Gravettian	Lmbk sup	43.371	-2.65194	Rasilla Vives M. e.a. 2006. In Homenaja Victoria Cabrera, Alcala de Henares: 422-439. Aguire Ruiz de Gopegui 2012. Altamira Monografias 23: 216-228. Bradtmoller M. e.a. 2015, Forgotten Times and Spaces; Brno.
Antolinako Koba	Beta-251300	27100	190		AMS	bone	Reliable	Spain	Gravettian	Lmbk sup	43.371	-2.65194	Rasilla Vives M. e.a. 2006. In Homenaja Victoria Cabrera, Alcala de Henares: 422-439. Aguire Ruiz de Gopegui 2012. Altamira Monografias 23: 216-228. Bradtmoller M. e.a. 2015, Forgotten Times and Spaces; Brno.
Antolinako Koba	GrN-23786	27390	320		Conv 14C	bone	Reliable	Spain	Gravettian	Lmbk sup	43.371	-2.65194	Rasilla Vives M. e.a. 2006. In Homenaja Victoria Cabrera, Alcala de Henares: 422-439. Aguire Ruiz de Gopegui 2012. Altamira Monografias 23: 216-228. Bradtmoller M. e.a. 2015, Forgotten Times and Spaces; Brno.
Antolinako Koba	Beta-230279	27520	190		AMS	bone	Reliable	Spain	Gravettian	Lmbk sup	43.371	-2.65194	Rasilla Vives M. e.a. 2006. In Homenaja Victoria Cabrera, Alcala de Henares: 422-439. Aguire Ruiz de Gopegui 2012. Altamira Monografias 23: 216-228. Bradtmoller M. e.a. 2015, Forgotten Times and Spaces; Brno.
Anton Koba	GrA-35142	9510	50		AMS		Reliable	Spain	Magdalenian?	VIb2	42.975	-2.405	Alday A. e.a. 2012, TP 69: 257-272,
Anton Koba	I-17479	11700	180		Conv 14C	bone	Reliable	Spain	Azilian, Magdalenian	VIII	42.975	-2.405	Barandarian I. 2006. Miscelanea en homenaje a Victoria Cabrera. Alcala de Henares: 534-551.
Anton Koba	I-16236	11800	330		Conv 14C	bone	Reliable	Spain	Azilian, Magdalenian	VIII	42.975	-2.405	Barandarian I. 2006. Miscelanea en homenaje a Victoria Cabrera. Alcala de Henares: 534-551.
Antonilako Koba	GrA-23898	29990	230		AMS	charcoal	Reliable	Spain	EvolvedAurignacian	Lmbk inf/Smk	43.371	-2.65194	Aguire Ruiz de Gopegui 2012. Altamira Monografias 23: 216-228.
Antonilako Koba	Beta-251304	30640	240		AMS	Bone	Reliable	Spain	EvolvedAurignacian	Lmbk inf/Smk	43.371	-2.65194	Aguire Ruiz de Gopegui 2012. Altamira Monografias 23: 216-228.
Anui II	IGAN-1431	21500	585		Conv 14C	Charcoal	Reliable	Russian Federation	Upper Palaeolithic	4	51.39	84.66	The emergence of pressure knapping microblade technology in Northeast Asia YAG Coutouly - Radiocarbon, 2018 - cambridge.org
Anui II	IGAN-1430	23430	1550		Conv 14C	Charcoal	Reliable	Russian Federation	Upper Palaeolithic	6	51.39	84.66	The emergence of pressure knapping microblade technology in Northeast Asia YAG Coutouly - Radiocarbon, 2018 - cambridge.org
Anui II, Anuy II	SOAN-3005	26810	290		Conv 14C	charcoal	Reliable	Russian Federation	Upper Palaeolithic	12	51.39	84.66	Kuzmin, Y.V. & Orlova, L.A. 1998.Radiocarbon chronology of the SiberianPaleolithic. Journal of World Prehistory, 12(1): 1-53. Kuzmin Y.V. 2004. In: Brantingham P., The early Upper Palaeolithic beyond Western Europe: 196-206.
Anui II, Anuy II	IGAN-1425	27930	1590		Conv 14C	charcoal, humates	Reliable	Russian Federation	Upper Palaeolithic	12	51.39	84.66	Kuzmin, Y.V. & Orlova, L.A. 1998.Radiocarbon chronology of the SiberianPaleolithic. Journal of World Prehistory, 12(1): 1-53. Kuzmin Y.V. 2004. In: Brantingham P., The early Upper Palaeolithic beyond Western Europe: 196-206.
Anui II, Anyi II	SOAN-2863	20350	290		Conv 14C	charcoal	Reliable	Russian Federation	Upper Palaeolithic	8	51.39	84.66	Kuzmin, Y.V. & Orlova, L.A. 1998.Radiocarbon chronology of the SiberianPaleolithic. Journal of World Prehistory, 12(1): 1-53.
Anui II, Anyi II	SOAN-3007	21280	440		Conv 14C	charcoal	Reliable	Russian Federation	Upper Palaeolithic	3	51.39	84.66	Kuzmin, Y.V. & Orlova, L.A. 1998.Radiocarbon chronology of the SiberianPaleolithic. Journal of World Prehistory, 12(1): 1-53.
Anui II, Anyi II	SOAN-2862	22610	140		Conv 14C	charcoal	Reliable	Russian Federation	Upper Palaeolithic	8	51.39	84.66	Kuzmin, Y.V. & Orlova, L.A. 1998.Radiocarbon chronology of the SiberianPaleolithic. Journal of World Prehistory, 12(1): 1-53.
Anui II, Anyi II	SOAN-3006	24205	420		Conv 14C	charcoal	Reliable	Russian Federation	Upper Palaeolithic	8	51.39	84.66	Kuzmin, Y.V. & Orlova, L.A. 1998.Radiocarbon chronology of the SiberianPaleolithic. Journal of World Prehistory, 12(1): 1-53.
Anui II, Anyi II	SOAN-2868	27125	580		Conv 14C	Charcoal	Reliable	Russian Federation	Upper Palaeolithic	9	51.39	84.66	Vasilev S.A. e.a. 2£002. Radiocarbon 44: 503-530.
Aphiantha, Kep Boraz	U2AM-630	14640	350		Conv 14C	charcoal	Reliable	Georgia	Late Palaeolithic	4	43.0261	41.2872	Nioradze M. 1996. Eraul 76: 17-22.
Aphiantha, Kep-Boraz, Apiancha	RHM-2565	17300	500		Conv 14C	bone	Reliable	Georgia	Upper Palaeolithic	5 upper	43.0261	41.2872	Nioradze M. 1996. Eraul 76: 17-22.
Aphiantha, Kep-Boraz, Apiancha		25970	650		Conv 14C		Reliable	Georgia	Upper Palaeolithic	5 lower	43.0261	41.2872	Nioradze M. 1996. Eraul 76: 17-22.
Apianca I	KN-32000	32000	0		Conv 14C	Charcoal	Reliable	Georgia	Upper Palaeolithic	T.4,45	43.0261	41.2872	CalPal
Apiancha Kep-Bogaz	?	25970	650		Conv 14C	bone	Reliable	Georgia	Middle Upper Palaeoilthic	5 lower	43.086	41.637
Apidima		160000			other	U-series minimum age; probable time of deposition of around 190 ka for Apidima 2	Reliable	Greece	Indeterminate Lower to/or Middle Palaeolithic		36.6529	22.3659	http://www.gg.rhul.ac.uk/sog/Results/default1.asp.Bartsiokas A. e.a. Journal of Human Evolution 109 (2017) 22e29. Harvati K. e.a. Nature 2019. Published: 10 July 2019. Harvati 2009. Evolutionary anthropology 18: 4:131.
Apidima		210000			other	U-series Apidia 1	Reliable	Greece	Indeterminate Lower to/or Middle Palaeolithic		36.6529	22.3659	http://www.gg.rhul.ac.uk/sog/Results/default1.asp.Bartsiokas A. e.a. Journal of Human Evolution 109 (2017) 22e29. Harvati K. e.a. Nature 2019. Published: 10 July 2019. Harvati 2009. Evolutionary anthropology 18: 4:131.
Arago	ARA1003	279000	25000		other	ESR-US Ovis molar	Reliable	France	Lower Palaeolithic	L	42.8166	2.75	Falgueres C e.a. 2015. QG 30: 547-553.
Arago	AEA0104	342000	30000		other	ESR-US Dama molar	Reliable	France	Lower Palaeolithic	J level	42.8166	2.75	Falgueres C e.a. 2015. QG 30: 547-553.
Arago	ARA1001	357000	35000		other	ESR-US Equus molar	Reliable	France	Lower Palaeolithic	J level	42.8166	2.75	Falgueres C e.a. 2015. QG 30: 547-553.
Arago	ARA0308	392000	43000		other	ESR-US Equus molar	Reliable	France	Lower Palaeolithic	F	42.8155	2.75	Falgueres C e.a. 2015. QG 30: 547-553.
Arago	AZRA0102	392000	30000		other	ESR-US Bison molar	Reliable	France	Lower Palaeolithic	P	42.8166	2.75	Falgueres C e.a. 2015. QG 30: 547-553.
Arago	ARA0107	396000	57000		other	ESR-US tooth Equus molar	Reliable	France	Tayacian Lower	stratigraphical unit III, level G	42.8166	2.75	Moigne A. e.a; 2006.L'anthropologie 110: 788-831. Falgueres C e.a. 2015. QG 30: 547-553.
Arago	ARA0305	410000	51000		other	ESR-US Rhino	Reliable	France	Tayacian Lower	stratigraphical unit III, level G	42.8166	2.75	Moigne A. e.a; 2006.L'anthropologie 110: 788-831. Falgueres C e.a. 2015. QG 30: 547-553.
Arago	ARA1002	410000	42000		other	ESR-US Equus molar	Reliable	France	Lower Palaeolithic	J level	42.8166	2.75	Falgueres C e.a. 2015. QG 30: 547-553.
Arago	ARA0101	428000	34000		other	ESR-US Equus molar	Reliable	France	Lower Palaeolithic	P	42.8166	2.75	Falgueres C e.a. 2015. QG 30: 547-553.
Arago	ARA0105	433000	78000		other	ESR-US tooth Ovis molar	Reliable	France	Tayacian Lower	stratigraphical unit III, level G	42.8166	2.75	Moigne A. e.a; 2006.L'anthropologie 110: 788-831. Falgueres C e.a. 2015. QG 30: 547-553.
Arago	ARA0106	433000	43000		other	ESR-US toothEquus molar	Reliable	France	Tayacian Lower	stratigraphical unit III, level G	42.8166	2.75	Moigne A. e.a; 2006.L'anthropologie 110: 788-831. Falgueres C e.a. 2015. QG 30: 547-553.
Arago	ARA0304	433000	48000		other	ESR-US Rhino	Reliable	France	Tayacian Lower	stratigraphical unit III, level G	42.8166	2.75	Moigne A. e.a; 2006.L'anthropologie 110: 788-831. Falgueres C e.a. 2015. QG 30: 547-553.
Arago	ARA0303	436000	52000		other	ESR-US tooth Equus molar	Reliable	France	Tayacian Lower	stratigraphical unit III, level G	42.8166	2.75	Moigne A. e.a; 2006.L'anthropologie 110: 788-831. Falgueres C e.a. 2015. QG 30: 547-553.
Arago	ARA0302	452000	43000		other	ESR-US tooth Ovis molar	Reliable	France	Tayacian Lower	stratigraphical unit III, level G	42.8166	2.75	Moigne A. e.a; 2006.L'anthropologie 110: 788-831. Falgueres C e.a. 2015. QG 30: 547-553.
Arago	gamma spectrometry	455000	0	210000	other	homiinin skull	Reliable	France	Tayacian Lower	stratigraphical unit III, level G	42.8166	2.75	Moigne A. e.a; 2006.L'anthropologie 110: 788-831. Falgueres C e.a. 2015. QG 30: 547-553.
Arago	ARA0108	513000	67000		other	ESR-US tooth	Reliable	France	Tayacian Lower	stratigraphical unit III, level G	42.8166	2.75	Moigne A. e.a; 2006.L'anthropologie 110: 788-831. Falgueres C e.a. 2015. QG 30: 547-553.
Arago	ARA0301	532000	106000		other	ESR-US Equus molar	Reliable	France	Lower Palaeolithic	P	42.8166	2.75	Falgueres C e.a. 2015. QG 30: 547-553.
Aranbaltza III		58500	5100		OSL		Reliable	Spain	Middle Palaeolithic	unit 5	43.4012	-2.95591	Rios-Garaizar J. 2019. https://doi.org/10.1371/journal.pone.0195044.
Aranbaltza III	AZI5OSL-03	58500	5100		TL	SAR minimum age model unit 6	Reliable	Spain	Middle Palaeolithic	unit 5	43.4012	-2.95591	Rios-Garaizar J. 2019. https://doi.org/10.1371/journal.pone.0195044.
Aranbaltza III	AZ15OSL-04	70000	8400		TL	SAR minimum age model from unit 4	Reliable	Spain	Middle Palaeolithic	unit 5	43.4012	-2.95591	Rios-Garaizar J. 2019. https://doi.org/10.1371/journal.pone.0195044.
Arbo	OC16-1	19000	1400		OSL	pIR-IR290 (artefacts not in original position)	Reliable	Spain	Acheulean		42.1058	-8.30271	Mendez-Quintas E. et al. Journal of Archaeological Science: Reports 27 (2019) 101934
Arbo	OC16-2	31000	2500		OSL	pIR-IR290 (artefacts not in original position)	Reliable	Spain	Acheulean		42.1058	-8.30271	Mendez-Quintas E. et al. Journal of Archaeological Science: Reports 27 (2019) 101934
Arbo	OC16-3	117800	9400		OSL	pIR-IR290 (artefacts not in original position)	Reliable	Spain	Acheulean		42.1058	-8.30271	Mendez-Quintas E. et al. Journal of Archaeological Science: Reports 27 (2019) 101934
Arbreda	Gif-6418	17320	290		Conv 14C		Reliable	Spain	Solutrean	3,03/3,15	42.16	2.74631	Journal of World Prehistory 12, 1998: 121-198,
Arbreda	Gif-6419	17750	290		Conv 14C		Reliable	Spain	Upper Solutrean	3,25-3,50 m	42.16	2.74631	Journal of World Prehistory 12, 1998: 121-198, Burjachs F., Renault-Miskovsky J., 1992. Quaternaire, 3(2) : 75-85
Arbreda	Gif-6420	20130	120		Conv 14C	g_layer_id 0.38 - 0.395m	Reliable	Spain	Gravettian	E	42.16	2.74631	Wood R.E. e.a. 2014.JHE 69: 91-109. Rufi I. et al. Archaeol Anthropol Sci (2019) 11:6663–6688
Arbreda		20600	4400		Conv 14C	bone from base	Reliable	Spain	Lower Gravettian		42.16	2.74631	Journal of World Prehistory 12, 1998: 121-198, Burjachs F., Renault-Miskovsky J., 1992. Quaternaire, 3(2) : 75-85
Arbreda		21000	5000		Conv 14C	bone	Reliable	Spain	Solutrean		42.16	2.74631	Journal of World Prehistory 12, 1998: 121-198, Burjachs F., Renault-Miskovsky J., 1992. Quaternaire, 3(2) : 75-85
Arbreda	Gif-6421	22590	290		Conv 14C	charcoal ?	Unreliable	Spain	Evolved Aurignacian	G (-4.85-4.95)	42.16	2.74631	Burjachs F., Renault-Miskovsky J., 1992. Quaternaire, 3(2) : 75-85. Maroto J. e.a. 2012. QI 247: 15-25. Wood R.E. e.a. 2014.JHE 69: 91-109.
Arbreda		23400	5000		Conv 14C	bone from top	Reliable	Spain	Solutrean		42.16	2.74631	Journal of World Prehistory 12, 1998: 121-198, Burjachs F., Renault-Miskovsky J., 1992. Quaternaire, 3(2) : 75-85
Arbreda	GrA-57326	24840	120		AMS	charchaol from -385.5 to -390	Reliable	Spain	Gravettian	E	42.16	2.74631	Wood R.E. e.a. 2014.JHE 69: 91-109. Rufi I. et al. Archaeol Anthropol Sci (2019) 11:6663–6688
Arbreda	GrA-45351	25240	120		AMS	indet. Diaphyseal frament with cut marks, burned from -387 Eà àE78	Reliable	Spain	Gravettian	E	42.16	2.74631	Wood R.E. e.a. 2014.JHE 69: 91-109. Rufi I. et al. Archaeol Anthropol Sci (2019) 11:6663–6688
Arbreda	OxA-21669	25780	210		AMS	indet. diaphyseal fragment with cut marks from -398.5 E1 AE80	Reliable	Spain	Gravettian	E	42.16	2.74631	Wood R.E. e.a. 2014.JHE 69: 91-109. Rufi I. et al. Archaeol Anthropol Sci (2019) 11:6663–6688
Arbreda	Gif-6422	25830	400		Conv 14C	charcoal	Unreliable	Spain	Archaic Aurignacian	-5.05-5.4m [Level H?]	42.16	2.74631	Canal i Roquet, J., & Carbonell i Roura, E. [et al.] 1989 (Catalunya Paleolitica; Patronat Francesc Eiximenis, Gerona: 322-34);
Arbreda	OxA-21668	26100	210		AMS	indet. diaphyseal fragment, cut marked, percussion marked from-398.5 E0 0E80	Reliable	Spain	Gravettian	E	42.16	2.74631	Wood R.E. e.a. 2014.JHE 69: 91-109. Rufi I. et al. Archaeol Anthropol Sci (2019) 11:6663–6688
Arbreda	OxA-21781	28260	280		AMS	Cervus elaphus, fragment from distal articulation of 1st phalanx	Reliable	Spain	Gravettian	F	42.16	2.74631	Wood R.E. e.a. 2014.JHE 69: 91-109.
Arbreda	OxA-21782	28280	290		AMS	cf. Cervus elaphus; dostam shaft fragment of right femur, no modification	Reliable	Spain	Gravettian	F	42.16	2.74631	Wood R.E. e.a. 2014.JHE 69: 91-109.
Arbreda	OxA-19935	30950	220		AMS	Pinus	Reliable	Spain	Evolved Aurignacian	G (-4.85-4.95)	42.16	2.74631	Burjachs F., Renault-Miskovsky J., 1992. Quaternaire, 3(2) : 75-85. Maroto J. e.a. 2012. QI 247: 15-25. Wood R.E. e.a. 2014.JHE 69: 91-109.
Arbreda	SANU-29014	31900	530		AMS	indet. diaphyseal fragment, percusson marks	Reliable	Spain	Archaic Aurignacian, Protoaurignacian	level H	42.16	2.74631	Banadora. Wood R.E. e.a. 2014.JHE 69: 91-109.
Arbreda	OxA-21783	32100	450		AMS	Indet., lozangic point	Reliable	Spain	Evolved Aurignacian	G (-4.85-4.95)	42.16	2.74631	Burjachs F., Renault-Miskovsky J., 1992. Quaternaire, 3(2) : 75-85. Maroto J. e.a. 2012. QI 247: 15-25. Wood R.E. e.a. 2014.JHE 69: 91-109.
Arbreda	SANU-29018	32100	540		AMS	indet. diaphyseal fragment longitudinal fracture, possible cutmark	Reliable	Spain	Archaic Aurignacian, Protoaurignacian	level H	42.16	2.74631	Banadora. Wood R.E. e.a. 2014.JHE 69: 91-109.
Arbreda	OxA-21663	32100	450		AMS	Cervus elaphus, 2nd phalanx, posterior side, longitudinal fracture, same as OxA-21703	Reliable	Spain	Late Mousterian Middle Palaeolithic	level I	42.1611	2.74631	Bischoff, J.L., et al. 1989 (Journal of Archaeological Science, 16: 563-76). Burjachs F., Renault-Miskovsky J., 1992. Quaternaire, 3(2) : 75-85. Maroto J. e.a. 2012. QI 247: 15-25. Higham T. e.a. 2014. Nature 512: 306-309.
Arbreda	OxA-21667	32250	450		AMS	indet. diaphyseal fragment, cut marked	Reliable	Spain	Evolved Aurignacian	G (-4.85-4.95)	42.16	2.74631	Burjachs F., Renault-Miskovsky J., 1992. Quaternaire, 3(2) : 75-85. Maroto J. e.a. 2012. QI 247: 15-25. Wood R.E. e.a. 2014.JHE 69: 91-109.
Arbreda	OxA-21703	32300	450		AMS	Cervus elaphus, 2nd phalanx, posterior side, longitudinal fracture, longitudinal fracture, same as OxA-21663	Reliable	Spain	Late Mousterian Middle Palaeolithic	level I	42.1611	2.74631	Bischoff, J.L., et al. 1989 (Journal of Archaeological Science, 16: 563-76). Burjachs F., Renault-Miskovsky J., 1992. Quaternaire, 3(2) : 75-85. Maroto J. e.a. 2012. QI 247: 15-25. Higham T. e.a. 2014. Nature 512: 306-309.
Arbreda	Beta-46690	33500	0		Conv 14C	charcoal	Reliable	Spain	Early Upper Palaeolithic	H top	42.16	2.74631	Carbonell e.a. 2000, In: Bar-Yosef & Pilbeam, The Geography of Neandertals and Modern Humans in Europe and the Greater Mediterranean, Peabody Museum Bulletin 8: 5-34,
Arbreda	OxA-21674	33800	550		AMS	indet. diaphyseal fragment, spatula	Reliable	Spain	Archaic Aurignacian, Protoaurignacian	level H	42.16	2.74631	Banadora. Wood R.E. e.a. 2014.JHE 69: 91-109.
Arbreda	AA-3777	34100	750		AMS	charcoal	Unreliable	Spain	Late Mousterian Middle Palaeolithic	level I	42.1611	2.74631	Bischoff, J.L., et al. 1989 (Journal of Archaeological Science, 16: 563-76). Burjachs F., Renault-Miskovsky J., 1992. Quaternaire, 3(2) : 75-85. Maroto J. e.a. 2012. QI 247: 15-25. Higham T. e.a. 2014. Nature 512: 306-309.
Arbreda	SANU-29017	34800	780		AMS	indet. diaphyseal fragment, cut marked, percussion marked	Reliable	Spain	Archaic Aurignacian, Protoaurignacian	level H	42.16	2.74631	Banadora. Wood R.E. e.a. 2014.JHE 69: 91-109.
Arbreda	OxA-3730	35480	820		AMS	bone	Reliable	Spain	Archaic Aurignacian	BE 111 (level H?)	42.16	2.74631	after soler et Maroto 1990,1993 ; Maroto,1994 ; Fullola i Pericot,J.,le paléolitique supérieur dans le nord-est ibérique: la Catalogne,In
Arbreda	SANU-29016	35700	830		AMS	indet. diaphyseal fragment, percussion marks	Reliable	Spain	Archaic Aurignacian, Protoaurignacian	level H	42.16	2.74631	Banadora. Wood R.E. e.a. 2014.JHE 69: 91-109.
Arbreda	OxA-21665	35850	700		AMS	Canis lupus, proximal fragment of right radius cut marked	Reliable	Spain	Archaic Aurignacian, Protoaurignacian	level H	42.16	2.74631	Banadora. Wood R.E. e.a. 2014.JHE 69: 91-109.
Arbreda	SANU-29019	35900	860		AMS	indet. diaphyseal fragment, cut marked, percussion marked	Reliable	Spain	Archaic Aurignacian, Protoaurignacian	level H	42.16	2.74631	Banadora. Wood R.E. e.a. 2014.JHE 69: 91-109.
Arbreda	OxA-21664	35900	650		AMS	indet. diaphyseal fragment, cut marked	Reliable	Spain	Archaic Aurignacian, Protoaurignacian	level H	42.16	2.74631	Banadora. Wood R.E. e.a. 2014.JHE 69: 91-109.
Arbreda	OxA-21784	36000	700		AMS	Indet. Spatula	Reliable	Spain	Archaic Aurignacian, Protoaurignacian	level H	42.16	2.74631	Banadora. Wood R.E. e.a. 2014.JHE 69: 91-109.
Arbreda	OxA-21662	37300	800		AMS	Cervus elaphus, proximal fragment of right metatarsal, longitudinal fracture	Reliable	Spain	Late Mousterian Middle Palaeolithic	level I	42.1611	2.74631	Bischoff, J.L., et al. 1989 (Journal of Archaeological Science, 16: 563-76). Burjachs F., Renault-Miskovsky J., 1992. Quaternaire, 3(2) : 75-85. Maroto J. e.a. 2012. QI 247: 15-25. Higham T. e.a. 2014. Nature 512: 306-309.
Arbreda	OxA-3729	37340	1000		AMS	bone	Reliable	Spain	Aurignacian	CE 103 (level H?)	42.16	2.74631	OxA datelist 18 (1994): 346. Archaeology: Canal i Roquet, J., & Carbonell i Roura, E. [et al.] 1989 (Catalunya Paleolitica; Patronat Francesc Eiximenis, Gerona: 322-34);
Arbreda	AA-3780	37700	1000		AMS	charcoal	Reliable	Spain	Archaic Aurignacian, Protoaurignacian	E2 BE III2, B1 level H	42.16	2.74631	Burjachs F., Renault-Miskovsky J., 1992. Quaternaire, 3(2) : 75-85
Arbreda	AA-3379	37700	1000		AMS	charcoal	Reliable	Spain	Archaic Aurignacian, Protoaurignacian	level H	42.16	2.74631	Banadora. Wood R.E. e.a. 2014.JHE 69: 91-109.
Arbreda	AA-3779	37700	1000		AMS	charcoal	Reliable	Spain	Early Upper Palaeolithic	H top	42.16	2.74631	Carbonell e.a. 2000, In: Bar-Yosef & Pilbeam, The Geography of Neandertals and Modern Humans in Europe and the Greater Mediterranean, Peabody Museum Bulletin 8: 5-34,
Arbreda	OxA-19994	38350	400		AMS	Pinus type sylvestris charcoal from layer I	Reliable	Spain	Late Mousterian Middle Palaeolithic	level I	42.1611	2.74631	Bischoff, J.L., et al. 1989 (Journal of Archaeological Science, 16: 563-76). Burjachs F., Renault-Miskovsky J., 1992. Quaternaire, 3(2) : 75-85. Maroto J. e.a. 2012. QI 247: 15-25. Higham T. e.a. 2014. Nature 512: 306-309.
Arbreda	AA-3782	38700	1200		AMS	charcoal	Reliable	Spain	Archaic Aurignacian, Protoaurignacian	E2 BE III4, B1 level H	42.16	2.74631	Banadora
Arbreda	OxA-21704	39200	1000		AMS	Cervus elaphus, 1st phalanx, posterior side of the distal fragment, longitudinal fracture	Reliable	Spain	Late Mousterian Middle Palaeolithic	level I	42.1611	2.74631	Bischoff, J.L., et al. 1989 (Journal of Archaeological Science, 16: 563-76). Burjachs F., Renault-Miskovsky J., 1992. Quaternaire, 3(2) : 75-85. Maroto J. e.a. 2012. QI 247: 15-25. Higham T. e.a. 2014. Nature 512: 306-309.
Arbreda	AA-3776	39400	1400		AMS	charcoal	Reliable	Spain	Late Mousterian Middle Palaeolithic	level I	42.1611	2.74631	Bischoff, J.L., et al. 1989 (Journal of Archaeological Science, 16: 563-76). Burjachs F., Renault-Miskovsky J., 1992. Quaternaire, 3(2) : 75-85. Maroto J. e.a. 2012. QI 247: 15-25. Higham T. e.a. 2014. Nature 512: 306-309.
Arbreda	AA-3781	39900	1300		AMS	charcoal	Reliable	Spain	Archaic Aurignacian, Protoaurignacian	E2 BE III4, B1 level H	42.16	2.74631	Banadora
Arbreda		40400	1400		Conv 14C		Reliable	Spain	Mousterian upper		42.16	2.74631	after soler et Maroto 1990,1993 ; Fullola i Pericot,J.,le paléolitique supérieur dans le nord-est ibérique: la Catalogne,In
Arbreda	AA-3778	41400	1600		AMS	charcoal	Reliable	Spain	Late Mousterian Middle Palaeolithic	level I	42.1611	2.74631	Bischoff, J.L., et al. 1989 (Journal of Archaeological Science, 16: 563-76). Burjachs F., Renault-Miskovsky J., 1992. Quaternaire, 3(2) : 75-85. Maroto J. e.a. 2012. QI 247: 15-25. Higham T. e.a. 2014. Nature 512: 306-309.
Arbreda	OxA-21702	44400	1900		AMS	Cervus elaphus, 1st phalanx, posterior side of the distal epiphysis, longitudinal fracture	Reliable	Spain	Late Mousterian Middle Palaeolithic	level I	42.1611	2.74631	Bischoff, J.L., et al. 1989 (Journal of Archaeological Science, 16: 563-76). Burjachs F., Renault-Miskovsky J., 1992. Quaternaire, 3(2) : 75-85. Maroto J. e.a. 2012. QI 247: 15-25. Higham T. e.a. 2014. Nature 512: 306-309.
Arbreda	OxA-3731	44560	2400		AMS	bone from sq E2	Reliable	Spain	Late Mousterian Middle Palaeolithic	level I	42.1611	2.74631	Bischoff, J.L., et al. 1989 (Journal of Archaeological Science, 16: 563-76). Burjachs F., Renault-Miskovsky J., 1992. Quaternaire, 3(2) : 75-85. Maroto J. e.a. 2012. QI 247: 15-25. Higham T. e.a. 2014. Nature 512: 306-309.
Arbreda		83000	10700	8700	other	Pa/U	Reliable	Spain	Basal Middle Palaeolithic		42.16	2.74631	Yokoyama et al 1987
Arbreda		85100	38200	26700	other	Th/U	Reliable	Spain	Basal Middle Palaeolithic		42.16	2.74631	Yokoyama et al 1987
Arbreda		89100	36800	24300	other	Ra/U	Reliable	Spain	Basal Middle Palaeolithic		42.16	2.74631	Yokoyama et al 1987
Archi		40000	0		other	Th/U	Reliable	Italy		C3	39.2903	16.2594	Orban R. 1988. Hominid Remains, An Up-date 1.
Arenaza	BM-2371	10160	400		Conv 14C		Reliable	Spain	Azilian	D	43.2531	-3.1026	Straus L.G. 2011.QI 242: 328-335. https://sites.google.com/ehu.eus/c14peninsulaiberica
Arenaza	Hv-?	11690	450		Conv 14C	charcoal	Reliable	Spain	Azilian		43.2531	-3.1026
Arenaza 1	CSIC-173	9800	180		Conv 14C	charcoal	Reliable	Spain	Azilian	Niveau 2, Bed D	43.2531	-3.1026	LG Straus - Journal of World Prehistory, 1991 - Springer
Arenaza 2	CSIC-174	10300	180		Conv 14C	?	Reliable	Spain	Azilian		43.2531	-3.1026	FernÃ¡ndez-Tresguerres 2004
Arenillas	GrN-	33870	1700		Conv 14C		Reliable	Spain	Aurignacian	II	43.481	-3.776	Bernaldo de Quiros, pers. comm.
Arenillas	GrN-	34660	1600		Conv 14C		Reliable	Spain	Aurignacian	II	43.481	-3.776	Bernaldo de Quiros, pers. comm.
Areskov	OxA-3173/Bradford-ACQ293	10600	100		AMS	Lyngby type artefact	Reliable	Denmark					Girininkas A.. ARHEOLOĢIJA UN ETNOGRĀFIJA. – RĪGA, 2016. – 29. LAID
Ariaga	13000	95000	21000		TL		Reliable	Spain	Palaeolithic	Top of M25 Unit	40.26	-3.6425	Wolf, Scientific Reports volume 8, Article number: 7048 (2018)
Aridos		379700	45000		other	AAR	Reliable	Spain	Lower Palaeolithic?	upper part of Arganda I unit, 10 cm above the Elephas antiquus site (Aridos 1)	40.3139	-3.50472	Blain H.A. e.a. 2014 QSR 94: 7-21.
Arka Herzsanet	GrN-4218	13230	190		Conv 14C	hearth filling from 2 m depth in trench M	Reliable	Hungary	Epigravettian	2	48.35	21.25	Djindjian F., J. Kozlowski & M. Otte 1999. Le Paleolithique superieur en Europe. Armand Colin, Paris. G. Lengyel FOLIA QUATERNARIA 86, KRAKÓW 2018, 5–157
Arka Herzsanet	GrN-4038	17050	350		Conv 14C	charcoal	Reliable	Hungary	Eastern Gravettian	1	48.35	21.25	Djindjian F., J. Kozlowski & M. Otte 1999. Le Paleolithique superieur en Europe. Armand Colin, Paris.
Arka Herzsanet	A-518	18600	1900		Conv 14C	charcoal	Reliable	Hungary	Late Upper Palaeolithic, Eastern Gravettian, Epigravettian	loess	48.35	21.25	Street & Terbergen 2000. Thez German Upper Palaeolithic. In: Hunters of the Golden Age: 281-291. Haynes 1966. Radiocarbon 8: 1-21.
Arlanpe	Beta287336	14150	60		AMS	herbivore bone samples with anthropic fracture	Reliable	Spain	Early Middle Magdalenian	I	43.1977	-2.76627	Rios-Garaizar J. e.a. OXFORD JOURNAL OF ARCHAEOLOGY 34(4) 321–341 2015
Arlanpe	Beta-316472	15100	60		AMS	herbivore bone samples	Reliable	Spain	Early Middle Magdalenian	I	43.1977	-2.76627	Rios-Garaizar J. e.a. OXFORD JOURNAL OF ARCHAEOLOGY 34(4) 321–341 2015
Arlanpe	Beta-238178	17070	80		AMS	Charcoal	Reliable	Spain	Solutrean	III	43.1977	-2.76627	Rios-Garaizar J. e.a. http://dx.doi.org/10.14201/zephyrus2013721538
Arlanpe	Beta-231389	17160	70		AMS	Charcoal	Reliable	Spain	Final Solutrean	II	43.1977	-2.76627	Rios-Garaizar J. E.a. http://dx.doi.org/10.14201/zephyrus2013721538
Arlanpe	Beta-261388	17260	70		AMS	Charcoal	Reliable	Spain	Final Solutrean	II	43.1977	-2.76627	Rios-Garaizar J. E.a. http://dx.doi.org/10.14201/zephyrus2013721538
Arlanpe		32200	1400		AMS	bone	Reliable	Spain	Solutrean	III	43.1977	-2.76627	Rios-Garaizar J. e.a. http://dx.doi.org/10.14201/zephyrus2013721538
Arma del'Aquila	GrN-17485	20430	480	450	Conv 14C	?	Reliable	Italy	Epigravettian	8	44.1989	8.32447	Biagi P. et al. Società per la Preistoria e Protostoria della Regione Friuli-Venezia Giulia, Trieste, Quaderno 15, 2018: 117–126
Arma del'Aquila	GrA-51010	20460	80		AMS	a lion tooth from a Neolithic context	Reliable	Italy	Epigravettian	8	44.1989	8.32447	Biagi P. et al. Società per la Preistoria e Protostoria della Regione Friuli-Venezia Giulia, Trieste, Quaderno 15, 2018: 117–126
Arma dell'Aquila	GrN-17486	39900	5100	3100	Conv 14C	?	Reliable	Italy	Aurignacian	9	44.1989	8.32447	Biagi P. et al. Società per la Preistoria e Protostoria della Regione Friuli-Venezia Giulia, Trieste, Quaderno 15, 2018: 117–126 R NISBET - Biagi, P. e Starnini, E.(a cura di) Gli Scavi all'Arma dell' …, 2018
Arma delle Manie		60000	9000		other	ESR on Cervus tooth	Reliable	Italy	Typical Mousterian	VII base	44.2016	8.37631	Cauche D. 2007. L'Anthropologie 111: 254-289.
Arma Veriana	OxA-?	49400	1900		AMS	?	Reliable	Italy	Mousterian	Gr	44.1453	8.07194	Hirniak JN et al; JOURNAL OF QUATERNARY SCIENCE (2020)35(1‐2) 199–212
Arma Verirana	OxA-?	45000			AMS		Reliable	Italy	Mousterian	BM	44.1453	8.07194	Hirniak JN et al; JOURNAL OF QUATERNARY SCIENCE (2020)35(1‐2) 199–212
Aroeira, Almonda karst system	U-Th	390000	14000		other	calcitic crusts that formed on the cranium	Reliable	Portugal	Acheulean	Xc	33.5064	-8.61361	Daura J. e.a; 2017, PNAS 114: 3397-3402.
Aroeira, Almonda karst system	U-Th	408000	18000		other	calcitic crusts that formed on the cranium	Reliable	Portugal	Acheulean	Xc	33.5064	-8.61361	Daura J. e.a; 2017, PNAS 114: 3397-3402.
Arreskov	OxA-3173	10600	100		AMS	Lyngby antler axe from Rangifer tarandus	Reliable	Denmark	Ahrensburgian ? Bromme?		55.1667	10.3333	Lanting J.N. & Van der Plicht J. 14C-Chronologie: Laat Paleolithicum. Palaeohistoria.
Arrie		11345	70		AMS		Reliable	Sweden	Federmesser, Late Paleodlithic		55.5208	13.1
Arrillor	OxA-6106	37100	1000		AMS	Charcoal	Reliable	Spain	Mousterian	Lmc	43	-2.73	Arrizabalaga A. 2007- 2 008. VELEIA ,24-25: 425-443 , Higham T. e.a. 2014. Nature 512: 306-309. Wood R. e.a. 2016. QI ip.
Arrillor	OxA-6250	43100	1700		AMS	(Burnt?) Bone	Reliable	Spain	Mousterian	Smk-1	43	-2.73	Arrizabalaga A. 2009. Mitteilungen der Gesellschaft fur Urgeschichte 18: 39-70. Higham T. e.a. 2014. Nature 512: 306-309.
Arrillor	OxA-21986	44900	2100		AMS	Bone Sample taken from lab store, already crushed	Reliable	Spain	Mousterian	Lmc	43	-2.73	Arrizabalaga A. 2007- 2 008. VELEIA ,24-25: 425-443 , Higham T. e.a. 2014. Nature 512: 306-309. Wood R. e.a. 2016. QI ip.
Arrillor	OxA-22657	45200	0		AMS	Cervus elaphus Tibia diaphysis Cutmarked	Reliable	Spain	Mousterian	AmK	43	-2.73	Montes L. 2006. In: Miscelanea en homenaje a Victoria Cabrera, Alcala de Henares: 214-233. Arrizabalaga A. 2009. Mitteilungen der Gesellscaft fur Urgeschichte 18: 39-70. Higham T. e.a. 2014. Nature 512: 306-309.
Arrillor	OxA-6251	45400	1800		AMS	Bone	Reliable	Spain	Mousterian	AmK	43	-2.73	Montes L. 2006. In: Miscelanea en homenaje a Victoria Cabrera, Alcala de Henares: 214-233. Arrizabalaga A. 2009. Mitteilungen der Gesellscaft fur Urgeschichte 18: 39-70. Higham T. e.a. 2014. Nature 512: 306-309.
Arrillor	OxA-22658	45600	2300		AMS	Bovini Metapodial diaphysis Cutmarked from Smk1-h	Reliable	Spain	Mousterian	Smk-1	43	-2.73	Arrizabalaga A. 2009. Mitteilungen der Gesellschaft fur Urgeschichte 18: 39-70. Higham T. e.a. 2014. Nature 512: 306-309.
Arrillor	OxA-22655	45600	2300		AMS	Cervus elaphus diaphysis fragment Cutmarked	Reliable	Spain	Mousterian	Lamc	43	-2.73	Wood R. e.a. 2016. QI ip.
Arrillor	OxA-6084	45700	1200		AMS	charcoal	Reliable	Spain	Mousterian	AmK	43	-2.73	Montes L. 2006. In: Miscelanea en homenaje a Victoria Cabrera, Alcala de Henares: 214-233. Arrizabalaga A. 2009. Mitteilungen der Gesellscaft fur Urgeschichte 18: 39-70. Higham T. e.a. 2014. Nature 512: 306-309.
Arrillor	OxA-22654	46800	0		AMS	Cervus elaphus Astragalus Cutmarked	Reliable	Spain	Mousterian	Lamc	43	-2.73	Wood R. e.a. 2016. QI ip.
Arrillor	OxA-22656	48500	3200		AMS	Cervus elaphus Femur diaphysis Cutmarked	Reliable	Spain	Mousterian	AmK	43	-2.73	Montes L. 2006. In: Miscelanea en homenaje a Victoria Cabrera, Alcala de Henares: 214-233. Arrizabalaga A. 2009. Mitteilungen der Gesellscaft fur Urgeschichte 18: 39-70. Higham T. e.a. 2014. Nature 512: 306-309.
Arta II	LE-2966	23200	2000		Conv 14C	charcoal	Reliable	Russian Federation	Upper Palaeolithic	3	51.25	108.78	Kuzmin, Y.V. & Orlova, L.A. 1998. Radiocarbon chronology of the SiberianPaleolithic. Journal of World Prehistory, 12(1): 1-53. Buvit I. e.a. 2016. QI ip
Arta II	LE-2967	37360	2000		Conv 14C	charcoal	Reliable	Russian Federation	Mousterian	up from layer 5, layer 4	51.25	108.78	Kuzmin, Y.V. & Orlova, L.A. 1998.Radiocarbon chronology of the SiberianPaleolithic. Journal of World Prehistory, 12(1): 1-53. Buvit I. e.a. 2016. QI ip
Artyushka (Sosva)	SOAN-5195	21710	360		Conv 14C	bone Coelodonta antiquitatis	Reliable	Russian Federation	Upper Palaeolithic	surface	59.1557	61.8381	Chlachula J. 2010. QI 220: 47-63.
Artyushka (Sosva)	SOAN-5196	29040	710		Conv 14C	bone Coelodonta antiquitatis	Reliable	Russian Federation	Upper Palaeolithic	surface	59.1557	61.8381	Chlachula J. 2010. QI 220: 47-63.
Aryshevskoe	SOAN-4180	33630	995		Conv 14C	Charcoal	Reliable	Russian Federation	Mousterian		56.82	86.23	Radiocarbon-based chronology of the Paleolithic in Siberia and its relevance to the peopling of the New World SA Vasil'ev, YV Kuzmin, LA Orlova, VN Dementiev - Radiocarbon, 2002 - cambridge.org
Aryshevskoe	SOAN-4179	40000	0		Conv 14C	humid acids	Reliable	Russian Federation	Mousterian		56.82	86.23	Radiocarbon-based chronology of the Paleolithic in Siberia and its relevance to the peopling of the New World SA Vasil'ev, YV Kuzmin, LA Orlova, VN Dementiev - Radiocarbon, 2002 - cambridge.org
Aryshevskoe	SOAN-4178	40000	0		Conv 14C	Humic acid	Reliable	Russian Federation	Mousterian		56.82	86.23	Radiocarbon-based chronology of the Paleolithic in Siberia and its relevance to the peopling of the New World SA Vasil'ev, YV Kuzmin, LA Orlova, VN Dementiev - Radiocarbon, 2002 - cambridge.org
Aschenstein	KIA-33772	12366	61		AMS	antler	Reliable	Germany	Upper Palaeolithic, Magdalenian, Epigravettian		48.8167	13.25	Street & Terbergen 2000. German Upper Palaeolithic. In: Hunters of the Golden Age: 281-297. Terberger et al. 2009
Aschenstein	KN-2712	18820	180		Conv 14C	bone	Reliable	Germany	Upper Palaeolithic, Magdalenian, Epigravettian		48.8167	13.25	Street & Terbergen 2000. German Upper Palaeolithic. In: Hunters of the Golden Age: 281-297. Terberger et al. 2009
Aschenstein	KIA-33773	19570	100		AMS	antler	Reliable	Germany	Upper Palaeolithic, Magdalenian, Epigravettian		48.8167	13.25	Street & Terbergen 2000. German Upper Palaeolithic. In: Hunters of the Golden Age: 281-297. Terberger et al. 2009
Ash Tree Cave	OxA-5798	26660	380		AMS	calcaneum, AI, 12,	Unreliable	United Kingdom	Late Middle Palaeolithic/ Early? Upper Palaeolithic	Lower part of the Stony Cave Earth	53.2752	-1.22298	Archaeometry 36, 2 (1994) 337 - 74. Sykes R.W. 2011. Neanderthals in Britain, PHD
Ash Tree Cave	CNC-11	27200	2500		OSL	sediments	Reliable	United Kingdom	Late Middle Palaeolithic/ Early? Upper Palaeolithic	Basal Clay	53.2752	-1.22298	Sykes R.W. 2011. Neanderthals in Britain, PHD
Ash Tree Cave	OxA-4104	30250	550		AMS	calcaneum, AI, 12,	Reliable	United Kingdom	Late Middle Palaeolithic	stony cave earth	53.2752	-1.2223	Archaeometry, 36, 1994, 339. Sykes R.W. 2011. Neanderthals in Britain, PHD
Ash Tree Cave	OxA-4105	31300	600		AMS	Bone, id as woolly rhinoceros (Coelodonta antiquitatis), right ulna, BII, 8,	Reliable	United Kingdom	Late Middle Palaeolithic	stony cave earth	53.2752	-1.2223	Archaeometry, 36, 1994, 339. Sykes R.W. 2011. Neanderthals in Britain, PHD
Ash Tree Cave	OxA-4103	40900	1800		AMS	Bone, id as woolly rhinoceros (Coelodonta antiquitatis), metatarsal, AI, 27	Reliable	United Kingdom	Late Middle Palaeolithic/ Early? Upper Palaeolithic	Basal Clay	53.2752	-1.22298	Sykes R.W. 2011. Neanderthals in Britain, PHD
Ash Tree Cave	OxA-7736	41500	0		AMS	Bison priscus, cervical vertebra	Reliable	United Kingdom	Late Middle Palaeolithic/ Early? Upper Palaeolithic	Basal Clay	53.2752	-1.22298	Sykes R.W. 2011. Neanderthals in Britain, PHD
Ash Tree Cave	OxA-16802	52800	3100		AMS	Bone fragment	Reliable	United Kingdom	Late Middle Palaeolithic/ Early? Upper Palaeolithic	Basal Clay	53.2752	-1.22298	Sykes R.W. 2011. Neanderthals in Britain, PHD
Ash Tree Cave	OxA-13800	54100	0		AMS	Bison priscus metatarsal	Reliable	United Kingdom	Late Middle Palaeolithic/ Early? Upper Palaeolithic	Basal Clay	53.2752	-1.22298	Sykes R.W. 2011. Neanderthals in Britain, PHD
Ash Tree Cave	OxA-138001	56500	0		AMS	Bone fragment	Reliable	United Kingdom	Late Middle Palaeolithic/ Early? Upper Palaeolithic	Basal Clay	53.2752	-1.22298	Sykes R.W. 2011. Neanderthals in Britain, PHD
Ash Tree Cave	OxA-15003	57700	0		AMS	Bison priscus, cervical vertebra	Reliable	United Kingdom	Late Middle Palaeolithic/ Early? Upper Palaeolithic	Basal Clay	53.2752	-1.22298	Sykes R.W. 2011. Neanderthals in Britain, PHD
Askondo	Beta-303671	23760	110		AMS	animal (Cervid) bone	Reliable	Spain	Art	un hueso de animal hincado en una oquedad de la pared	43.1219	-2.66028	Garate D. e.a. 2012. Altamira Monografias 23: 512-525.
Askondo	Beta-303670	31440	190		AMS	burnt bone	Reliable	Spain	Upper Palaeolithic	10	43.1306	-2.66035	Garate D. e.a. 2012. Altamira Monografias 23: 512-525.
Aspio	Poz-59162	12060	60		Conv 14C	Cervus elaphus bone	Reliable	Spain	?	sondeo 3 ue 3003			https://sites.google.com/ehu.eus/c14peninsulaiberica/dataciones-14
Asprochaliko	OxA-776	14000	600		AMS		Reliable	Greece	Upper Epigravettian		39.289	20.845	Djindjian F., J. Kozlowski & M. Otte 1999. Le Paleolithique superieur en Europe. Armand Colin, Paris.
Asprochaliko	OxA-775	18000	300		AMS		Reliable	Greece	Lower Epigravettian		39.289	20.845	Djindjian F., J. Kozlowski & M. Otte 1999. Le Paleolithique superieur en Europe. Armand Colin, Paris.
Asprochaliko	OxA-777	25100	700		AMS		Reliable	Greece	Upper Gravettian	10	39.2889	20.845	Djindjian F., J. Kozlowski & M. Otte 1999. Le Paleolithique superieur en Europe. Armand Colin, Paris.
Asprochaliko	I-1965	26000	900		Conv 14C		Reliable	Greece	unilateral and bilateral backed bladelets, microgravettes	Level 10, stratum 1	39.289	20.845	Higgs & Vita Finzi, 1968
Asprochaliko	I-1956	26100	900		Conv 14C		Reliable	Greece	Gravettian	9	39.289	20.845	A prehistoric survey of Thessaly: new light on the Greek Middle Paleolithic C Runnels - Journal of Field Archaeology, 1988 - Taylor & Francis
Asprochaliko	I-1958	37000	4100	2700	Conv 14C		Reliable	Greece	basal Mousterian	19	39.289	20.845	A prehistoric survey of Thessaly: new light on the Greek Middle Paleolithic C Runnels - Journal of Field Archaeology, 1988 - Taylor & Francis
Asprochaliko	I-1957	39900	0		Conv 14C		Reliable	Greece	basal Mousterian	19	39.289	20.845	A prehistoric survey of Thessaly: new light on the Greek Middle Paleolithic C Runnels - Journal of Field Archaeology, 1988 - Taylor & Francis
Ataki	SOAN-143	15375	830		Conv 14C		Reliable	Ukraine	Gravettoid	cultural layer II	48.5333	26.4833	Zwyns N. 2004. L'Anthropologie 108: 471-493.. G SAPOZHNIKOVA IV SIMPOSIO CuevadeNerja LA CUENCA MEDITERRANEA DURANTE EL PALEOLfTICO SUPERIOR
Ataki	SOAN-144	16600	750		Conv 14C		Reliable	Ukraine		cultural layer III	48.5333	26.4833	Zwyns N. 2004. L'Anthropologie 108: 471-493.
Atsebach	OxA-3579	5010	800		AMS	bone	Reliable	Luxembourg	(Mesolithic)	A1, 1945-1	49.7667	6.25	Le Néolithique du Luxembourg–Point des connaissances. Supplément aux atlas des éditions ERAUL. F Valotteau, A Hauzeur, F Le Brun-Ricalens - academia.edu
Atxoste	GrA-35142	9510	50		AMS	Bone	Reliable	Spain	Sauveterrian	Vib	42.7489	-2.4863	Soto A. e.a. 2016, Munibe 67: 295-312.
Atxoste	GrN-26664	9510	150		Conv 14C	bone	Reliable	Spain	Epipalaeolithic microlaminar	E2	42.7156	-2.55845	Gonzalez-Samperiz P. e.a. 2008. QR, doi:10.10116/jqres.2008,10.006.
Atxoste	GrA-15858	9550	60		AMS	bone (from level VI?)	Reliable	Spain	Final Magdalenian, Epîpalaeolithic	VII (VIb according to Soto)	42.7157	-2.55845	Barandarian I. 2006. Miscelanea en homenaje a Victoria Cabrera. Alcala de Henares: 534-551.
Atxoste	GrN-26663	9650	150		Conv 14C	bone	Reliable	Spain	Epipalaeolithic microlaminar	E	42.7156	-2.55845	Gonzalez-Samperiz P. e.a. 2008. QR, doi:10.10116/jqres.2008,10.006.
Atxoste	GrN-26665	9820	150		Conv 14C	bone	Reliable	Spain	Epipalaeolithic microlaminar	E2	42.7156	-2.55845	Gonzalez-Samperiz P. e.a. 2008. QR, doi:10.10116/jqres.2008,10.006.
Atxoste	GrA-23107	11690	80		AMS	Bone	Reliable	Spain	Final Magdalenian	VIIc	42.7489	-2.4863	Barandarian I. 2006. Miscelanea en homenaje a Victoria Cabrera. Alcala de Henares: 534-551.
Atxoste	GrA-22865	11720	70		AMS	Bone	Reliable	Spain	Final Magdalenian, Early azilian	VIIb	42.7489	-2.4863	Barandarian I. 2006. Miscelanea en homenaje a Victoria Cabrera. Alcala de Henares: 534-551.
Atxoste		11720	70		Conv 14C	bone	Reliable	Spain	Final Magdalenian, Early azilian	VIIb	42.7489	-2.4863	Barandarian I. 2006. Miscelanea en homenaje a Victoria Cabrera. Alcala de Henares: 534-551.
Atxoste	GrA-19870	11730	80		AMS	Bone	Reliable	Spain	Final Magdalenian	h	42.7157	-2.55845	Barandarian I. 2006. Miscelanea en homenaje a Victoria Cabrera. Alcala de Henares: 534-551.
Atxoste	GrA-22866	11760	70		AMS	bone	Reliable	Spain	Final Magdalenian	VIIc	42.7489	-2.4863	Barandarian I. 2006. Miscelanea en homenaje a Victoria Cabrera. Alcala de Henares: 534-551.
Atxoste	GrA-22900	11800	60		AMS	Bone	Reliable	Spain	Final Magdalenian, Epîpalaeolithic	VII (VIb according to Soto)	42.7157	-2.55845	Barandarian I. 2006. Miscelanea en homenaje a Victoria Cabrera. Alcala de Henares: 534-551.
Atxoste	GrN-26666	11910	170		Conv 14C	bone	Reliable	Spain	Final Magdalenian	f	42.7157	-2.55845	Barandarian I. 2006. Miscelanea en homenaje a Victoria Cabrera. Alcala de Henares: 534-551.
Atxoste	GrN-26667	11960	180		Conv 14C	Bone	Reliable	Spain	Final Magdalenian	f	42.7157	-2.55845	Barandarian I. 2006. Miscelanea en homenaje a Victoria Cabrera. Alcala de Henares: 534-551.
Atxoste	GrA-19554	12070	60		AMS	Bone	Reliable	Spain	Final Magdalenian	f2	42.7157	-2.55845	Barandarian I. 2006. Miscelanea en homenaje a Victoria Cabrera. Alcala de Henares: 534-551.
Atxoste	GrA-19502	12200	90		AMS	Bone	Reliable	Spain	Final Magdalenian	g	42.7157	-2.55845	Barandarian I. 2006. Miscelanea en homenaje a Victoria Cabrera. Alcala de Henares: 534-551.
Atxoste	GrA-19503	12540	80		AMS	Bone	Reliable	Spain	Final Magdalenian	h2	42.7489	-2.4863	Barandarian I. 2006. Miscelanea en homenaje a Victoria Cabrera. Alcala de Henares: 534-551.
Atxoste		12540	80		Conv 14C	bone	Reliable	Spain	Final Magdalenian	h2	42.7489	-2.4863	Barandarian I. 2006. Miscelanea en homenaje a Victoria Cabrera. Alcala de Henares: 534-551.
Ault-Onival		55000	10000		other	ESR/U-series on enamel, dentine, cement Equus Upper molar	Reliable	France	Middle Palaeolithic		50.1076	1.45177	Bahain J.J. e.a. 2010. Quaternary Geochronology 5: 371-375. Locht J.L. Quaternary International xxx (2015) 1-20,
Auransan inf	Ly-1107	13910	230		Conv 14C	bone	Reliable	France	Upper Magdalenian	middle level	42.9513	0.19381	Sommaire des datations 14 C concernant la préhistoire en France: II. Dates parues de 1974 à 1978 G Délibrias, J Evin - Bulletin de la Société préhistorique française, 1980 - JSTOR
Auzary-Thones		13950	70		Conv 14C		Reliable	France	Middle Magdalenian ?		45.8833	6.3333	Fontana L. et al. 2000. In SFP mémoire 28: 59-65.
Auzary-Thones		15100	70		Conv 14C	Equus bone	Reliable	France	Middle Magdalenian ?		45.8833	6.3333	Fontana L. et al. 2000. In SFP mémoire 28: 59-65.
Auzieres 2	MLA 2003-03 (F9-281-6)	50000	7000		other	ESR/U horse tooth	Reliable	France	Mousterian	Cf	44.0199	5.23162	Marchal F. e.a. 2009. CR Palevol 8: 493-502.
Auzieres 2	MLA2003-01 (F9-271-4)	60000	8000		other	ESR/U horse tooth	Reliable	France	Mousterian	Cf	44.0199	5.23162	Marchal F. e.a. 2009. CR Palevol 8: 493-502.
Auzieres 2	MLA 2003-02 (F9-281-5)	69000	7000		other	ESR/U horse tooth	Reliable	France	Mousterian	Cf	44.0199	5.23162	Marchal F. e.a. 2009. CR Palevol 8: 493-502.
Avdeevo	IGAN-151	11950	310		Conv 14C	mammoth tusk	Reliable	Russian Federation	Upper Palaeolithic - Gravettian		51.7667	35.5	Mariana Gvozdover Art of Mammoth Hunters Oxbow monograph 49, 1955. Velichko A.M. Gvozdover et al. Avdeevo. In: Archaeology and Palaeogeography of the Upper Palaeolithic of Russian Pain. Moscow. 1981 (in Russian)
Avdeevo	IGAN-78	13900	200		Conv 14C	mammoth tusk	Reliable	Russian Federation	Upper Palaeolithic - Gravettian		51.7667	35.5	Mariana Gvozdover Art of Mammoth Hunters Oxbow monograph 49, 1955. Velichko A.M. Gvozdover et al. Avdeevo. In: Archaeology and Palaeogeography of the Upper Palaeolithic of Russian Pain. Moscow. 1981 (in Russian)
Avdeevo	QC-886	16565	270		Conv 14C	mammoth bone (1948)	Reliable	Russian Federation	Upper Palaeolithic - Gravettian		51.7667	35.5	Mariana Gvozdover Art of Mammoth Hunters Oxbow monograph 49, 1955. Velichko A.M. Gvozdover et al. Avdeevo. In: Archaeology and Palaeogeography of the Upper Palaeolithic of Russian Pain. Moscow. 1981 (in Russian)
Avdeevo	QC-621	16960	420		Conv 14C	mammoth bone (1978)	Reliable	Russian Federation	Upper Palaeolithic - Gravettian		51.7667	35.5	Mariana Gvozdover Art of Mammoth Hunters Oxbow monograph 49, 1955. Velichko A.M. Gvozdover et al. Avdeevo. In: Archaeology and Palaeogeography of the Upper Palaeolithic of Russian Pain. Moscow. 1981 (in Russian)
Avdeevo	GIN-1571b	17200	1800		Conv 14C	burned bone	Reliable	Russian Federation	Upper Palaeolithic - Gravettian	hearth 2	51.7667	35.5	Mariana Gvozdover Art of Mammoth Hunters Oxbow monograph 49, 1955. Velichko A.M. Gvozdover et al. Avdeevo. In: Archaeology and Palaeogeography of the Upper Palaeolithic of Russian Pain. M. 1981 (in Russian)
Avdeevo	QC-887	18500	2100		Conv 14C	bone (1948)	Reliable	Russian Federation	Upper Palaeolithic - Gravettian		51.7667	35.5	Mariana Gvozdover Art of Mammoth Hunters Oxbow monograph 49, 1955. Velichko A.M. Gvozdover et al. Avdeevo. In: Archaeology and Palaeogeography of the Upper Palaeolithic of Russian Pain. Moscow. 1981 (in Russian)
Avdeevo	GIN-7727	19500	500		Conv 14C	mammoth tooth	Reliable	Russian Federation	Upper Palaeolithic - Gravettian		51.7667	35.5	Mariana Gvozdover Art of Mammoth Hunters Oxbow monograph 49, 1955. Velichko A.M. Gvozdover et al. Avdeevo. In: Archaeology and Palaeogeography of the Upper Palaeolithic of Russian Pain. Moscow. 1981 (in Russian)
Avdeevo	GIN-1570 (a)	19800	1200		Conv 14C	burned bone, charcoal (?)	Reliable	Russian Federation	Upper Palaeolithic - Gravettian		51.7667	35.5	Mariana Gvozdover Art of Mammoth Hunters Oxbow monograph 49, 1955. Velichko A.M. Gvozdover et al. Avdeevo. In: Archaeology and Palaeogeography of the Upper Palaeolithic of Russian Pain. Moscow. 1981 (in Russian)
Avdeevo	GIN-6592	20100	300		Conv 14C	burned bone, hearth (1987)	Reliable	Russian Federation	Upper Palaeolithic - Gravettian		51.7667	35.5	Mariana Gvozdover Art of Mammoth Hunters Oxbow monograph 49, 1955. Velichko A.M. Gvozdover et al. Avdeevo. In: Archaeology and Palaeogeography of the Upper Palaeolithic of Russian Pain. Moscow. 1981 (in Russian)
Avdeevo	GIN-1746	20100	500		Conv 14C	burned bone	Reliable	Russian Federation	Upper Palaeolithic - Gravettian	hearth 6	51.7667	35.5	Mariana Gvozdover Art of Mammoth Hunters Oxbow monograph 49, 1955. Velichko A.M. Gvozdover et al. Avdeevo. In: Archaeology and Palaeogeography of the Upper Palaeolithic of Russian Pain. M. 1981 (in Russian)
Avdeevo	GIN-6593	20100	200		Conv 14C	burned bone	Reliable	Russian Federation		hearth sq [z]-2	51.7667	35.5	The age of Upper Paleolithic sites in the Middle Dnieper River basin of eastern Europe ZA Abramova, GV Grigorieva, GI Zaitseva - Radiocarbon, 2001 - cambridge.org
Avdeevo	GIN-6594	20100	400		Conv 14C	burned bone	Reliable	Russian Federation		hearth sq [g]-1	51.7667	35.5	The age of Upper Paleolithic sites in the Middle Dnieper River basin of eastern Europe ZA Abramova, GV Grigorieva, GI Zaitseva - Radiocarbon, 2001 - cambridge.org
Avdeevo	GIN-1747	20800	200		Conv 14C	burned bone	Reliable	Russian Federation	Upper Palaeolithic - Gravettian	hearth 6	51.7667	35.5	Mariana Gvozdover Art of Mammoth Hunters Oxbow monograph 49, 1955. Velichko A.M. Gvozdover et al. Avdeevo. In: Archaeology and Palaeogeography of the Upper Palaeolithic of Russian Pain. M. 1981 (in Russian)
Avdeevo	GIN-1748	21000	200		Conv 14C	burned bone	Reliable	Russian Federation		hearth 1	51.7667	35.5	The age of Upper Paleolithic sites in the Middle Dnieper River basin of eastern Europe ZA Abramova, GV Grigorieva, GI Zaitseva - Radiocarbon, 2001 - cambridge.org
Avdeevo	GIN-2535	21000	800		Conv 14C	burned bone	Reliable	Russian Federation		sq [z]-7	51.7667	35.5	The age of Upper Paleolithic sites in the Middle Dnieper River basin of eastern Europe ZA Abramova, GV Grigorieva, GI Zaitseva - Radiocarbon, 2001 - cambridge.org
Avdeevo	GIN-1569	21200	200		Conv 14C	burned bone	Reliable	Russian Federation	Upper Palaeolithic - Gravettian		51.7667	35.5	Mariana Gvozdover Art of Mammoth Hunters Oxbow monograph 49, 1955. Velichko A.M. Gvozdover et al. Avdeevo. In: Archaeology and Palaeogeography of the Upper Palaeolithic of Russian Pain. Moscow. 1981 (in Russian)
Avdeevo	GIN-4693	21600	400		Conv 14C	burned bone hearth (1985)	Reliable	Russian Federation	Upper Palaeolithic - Gravettian		51.7667	35.5	Mariana Gvozdover Art of Mammoth Hunters Oxbow monograph 49, 1955. Velichko A.M. Gvozdover et al. Avdeevo. In: Archaeology and Palaeogeography of the Upper Palaeolithic of Russian Pain. Moscow. 1981 (in Russian)
Avdeevo	GIN-1970	22200	700		Conv 14C	burned bone	Reliable	Russian Federation	Upper Palaeolithic - Gravettian		51.7667	35.5	Mariana Gvozdover Art of Mammoth Hunters Oxbow monograph 49, 1955. Velichko A.M. Gvozdover et al. Avdeevo. In: Archaeology and Palaeogeography of the Upper Palaeolithic of Russian Pain. Moscow. 1981 (in Russian)
Avdeevo	GIN-1969	22400	500		Conv 14C	burnt bone	Reliable	Russian Federation	Upper Palaeolithic - Gravettian	hearth 6	51.7667	35.5	Mariana Gvozdover Art of Mammoth Hunters Oxbow monograph 49, 1955. Velichko A.M. Gvozdover et al. Avdeevo. In: Archaeology and Palaeogeography of the Upper Palaeolithic of Russian Pain. M. 1981 (in Russian)
Avdeevo	GIN-1571a	22700	700		Conv 14C	burnt bone	Reliable	Russian Federation	Upper Palaeolithic - Gravettian	hearth 2	51.7667	35.5	Mariana Gvozdover Art of Mammoth Hunters Oxbow monograph 49, 1955. Velichko A.M. Gvozdover et al. Avdeevo. In: Archaeology and Palaeogeography of the Upper Palaeolithic of Russian Pain. M. 1981 (in Russian)
Avdeevo	GIN-7729	23400	700		Conv 14C	mammouth tooth	Reliable	Russian Federation	Upper Palaeolithic - Gravettian		51.7667	35.5	Mariana Gvozdover Art of Mammoth Hunters Oxbow monograph 49, 1955. Velichko A.M. Gvozdover et al. Avdeevo. In: Archaeology and Palaeogeography of the Upper Palaeolithic of Russian Pain. Moscow. 1981 (in Russian)
Avdeikha	GIN-1022	12900	300		Conv 14C	charcoal	Reliable	Russian Federation	Upper Palaeolithic	C, depth 0.8 to 1.2 m	57.83	114.09	Kuzmin, Y.V. & Orlova, L.A. 1998. Radiocarbon chronology of the SiberianPaleolithic. Journal of World Prehistory, 12(1): 1-53.
Avdeikha	IM-236	15200	300		Conv 14C	charcoal	Reliable	Russian Federation	Upper Palaeolithic	C, depth 0.8 to 1.2 m	57.83	114.09	Kuzmin, Y.V. & Orlova, L.A. 1998. Radiocarbon chronology of the SiberianPaleolithic. Journal of World Prehistory, 12(1): 1-53.
Aveley	OxA-370	20640	630		AMS	elephant bone	Reliable	United Kingdom			51.4833	0.25	Banadora, Banque de données des dates radiocarbones de Lyon pour l'Europe et le Proche-Orient P Galate - … at: http://www. archeometrie. mom. fr/Banadora, 2011
Aveley	OxA-623	21100	400		AMS	elephant bone	Reliable	United Kingdom			51.4833	0.25	Banadora, Banque de données des dates radiocarbones de Lyon pour l'Europe et le Proche-Orient P Galate - … at: http://www. archeometrie. mom. fr/Banadora, 2011
Aveline's Hole	OxA-802	9670	110		AMS	shed antler	Reliable	United Kingdom	Epipalaeolithic		51.324	-2.753	Gowlett et al. 1986b
Aveline's Hole	OxA-0801	12100	180		AMS	red deer antler	Reliable	United Kingdom	Late? Upper Palaeolithic		51.324	-2.753	Archaeometry 28, 2 (1986) 206 - 21. Jacobi R.M. e.a. 2009. QSR 28: 1895-1913.
Aveline's Hole	OxA-801	12100	180		AMS	unshed antler fragment	Reliable	United Kingdom	Late Palaeolithic	from c 1m thick 'cave earth' beneath flowstone	51.324	-2.753	Archaeometry, 28, 1986, 209-10; Proc Univ Bristol Spelaeol Soc, 3(1), 1922, 113-21
Aveline's Hole	OxA-1121	12380	130		AMS	cut bovine 2nd phalanx	Reliable	United Kingdom	Late? Upper Palaeolithic (Creswellian)		51.324	-2.753	Davies, J. A. Proc. Uni of Bristol Spelaeological Soc 1921-1925; Garrod, D.A.E. 1926 The Upper Palaeolithic Age in Britain, Oxford; Jacobi, R. M. 1986 in Gowlett eds. Archaeological Results from Accelerator Dating, Oxford, 81-6. Archaeometry Datelist 4.
Aveline's Hole	OxA-1122	12480	130		AMS	reindeer (collagen)	Reliable	United Kingdom	Late? Upper Palaeolithic (Creswellian)		51.324	-2.753	Archaeometry 29, 2 (1987) 289 - 306
Aveline's Hole	OxA-17722	12565	50		AMS	Cervus elaphus,cut 2nd phalange (Hinton Coll)	Reliable	United Kingdom	Late? Upper Palaeolithic		51.324	-2.753	Archaeometry 28, 2 (1986) 206 - 21. Jacobi R.M. e.a. 2009. QSR 28: 1895-1913.
Aven des Iboussieres	OxA-5682	10210	80		AMS	bone from layer K	Reliable	France	Upper Palaeolithic	8170 - indirect	44.48	43.75	Hedges et al. 1997 Orschiedt J. 2018. Phil.Trans. R. Soc. B 373: 20170264.
Aven des Iboussieres	LYON-170	10210	80		Conv 14C	Bone	Reliable	France	Late Palaeolithic, Epipalaeolithic	4C	44.4833	4.75	Onoratini G. 1996. Eraul: 257-268.
Avenue du Prisse	?	44300	3000		TL	burnt flint	Reliable	France	Gravettian	Complex 1	43.4816	-1.45858	Ciolonge D. e.a. 2015. QI 364: 109-125. Bernard-Guelle S. 2010. XXVIIe congrès préhistorique de France:229-255.
Avenue du Prisse		84300	5600		TL	burnt flint (from undelaying Mousterian)	Reliable	France	Gravettian	Complex 1	43.4816	-1.45858	Ciolonge D. e.a. 2015. QI 364: 109-125. Bernard-Guelle S. 2010. XXVIIe congrès préhistorique de France:229-255.
Axlor	Beta-225485	33310	360		AMS	bone	Unreliable	Spain	Mousterian	F	43.124	-2.71571	J. Rios-Garaizar / Quaternary International 433 (2017) 50-63
Axlor	Beta-144262	42010	1280		AMS	bone	Reliable	Spain	Mousterian	D	43.124	-2.71571	https://www.nespos.org/display/PublicNesposSpace/Axlor. J. Rios-Garaizar / Quaternary International 433 (2017) 50-63
Axlor	Beta-225486	43000	0		AMS	bone	Reliable	Spain	Mousterian	D	43.124	-2.71571	https://www.nespos.org/display/PublicNesposSpace/Axlor. J. Rios-Garaizar / Quaternary International 433 (2017) 50-63
Axlor	Beta-225487	47500	0		AMS	bone	Reliable	Spain	Mousterian	F	43.124	-2.71571	J. Rios-Garaizar / Quaternary International 433 (2017) 50-63
Axlor	OxA-32428	49300	0		AMS	Cervus elaphus phalanx 2 anthropogenic breakage	Reliable	Spain	Mousterian	IV	43.124	-2.71571	pone 0199954s001.docx
Axlor	OxA-32429	49900	0		AMS	Cervus elaphus carpal complete	Reliable	Spain	Mousterian	IV	43.124	-2.71571	pone 0199954s001.docx
Ayia Varvara Asprokremnos	Hd-27217	9525	49		AMS	charcoal	Reliable	Cyprus	PPNA		35.07	33.48	CalPal Archaeological 14C-Database Europ.xls
Azinhal	GLL 050302	61000	7000		OSL	sample from the base of L2, just above the archaeological layer	Reliable	Portugal	Middle palaeolithic	L3	39.6201	-7.68673	Almeida N. e.a. 2008. BAR S1765: 19-25.
Azkonsilo	GifA-96562	16470	130		AMS	burnt bone	Reliable	France	Middle Solutrean?	5binf	43.2569	-1.23317	Banks W.E. e.a. 2009. JAS 36: 2853-2867. M.-J. Iriarte-Chiapusso et al./Quaternary International 412 (2016) 54-65
Azules	CSIC-260	9540	120		Conv 14C	charcoal	Reliable	Spain	Azilian	3d (3d/e) layer below Azilian	43.3484	-5.12676	https://sites.google.com/ehu.eus/c14peninsulaiberica/dataciones-14;. Orschiedt J. 2018. Phil.Trans. R. Soc. B 373: 20170264.
Azules	-4024	10000	750		Conv 14C	bone	Reliable	Spain	Azilian	3a-3f	43.3484	-5.12676
Azules	BM-1875	10330	190		Conv 14C	Hueso	Reliable	Spain	Azilian	3e	43.3484	-5.12676	https://sites.google.com/ehu.eus/c14peninsulaiberica/dataciones-14
Azules	BM-1879	10400	400		Conv 14C	Hueso	Reliable	Spain	Azilian	3d/e	43.3484	-5.12676	os moluscos marinos del yacimiento de la cueva de Los Azules. Recurso bromatológico y elemento ornamental y simbólic JF Irigoyen - Ad Orientem: del final del Paleolítico en el Norte de …, 2012 - academia.edu
Azules	BM-1875R	10480	210		Conv 14C	collagen	Reliable	Spain	Azilian	3e 1	43.3484	-5.12676	Straus L.G. 2011.QI 242: 328-335.
Azules	BM-1879R	10510	130		Conv 14C	bone collagen	Reliable	Spain	Azilian	3cs	43.3484	-5.12676	Tresguerres 1990
Azules	BM-1876	10700	190		Conv 14C	bone	Reliable	Spain	Azilian	3e	43.3484	-5.12676	https://sites.google.com/ehu.eus/c14peninsulaiberica/dataciones-14
Azules	BM-1878	10720	280		Conv 14C	bone	Reliable	Spain	Azilian	3f	43.3484	-5.12676	https://sites.google.com/ehu.eus/c14peninsulaiberica/dataciones-14
Azules	BM-1876R	10880	210		Conv 14C	charcoal	Reliable	Spain	Azilian	3e	43.3484	-5.12676	https://sites.google.com/ehu.eus/c14peninsulaiberica/dataciones-14
Azules	BM-1878R	10910	290		Conv 14C		Reliable	Spain	Azilian	3f	43.3484	-5.12676	https://sites.google.com/ehu.eus/c14peninsulaiberica/dataciones-14
Azules	BM-1877	11190	350		Conv 14C	bone	Reliable	Spain	Azilian	3e	43.3484	-5.12676	https://sites.google.com/ehu.eus/c14peninsulaiberica/dataciones-14
Azules	BM-1887 R	11320	360		Conv 14C	bone	Reliable	Spain	Upper Magdalenian, Azilian	below 3	43.3484	-5.12676	Bernardo de Quiros 1988. Dictionnaire de la Prehistoire, PUF.
Azzura di Paina	UtC-2043	19430	150		AMS	bone	Reliable	Italy	early Eppigravettian	6	45.4405	11.5309	Sommer R. e.a. 2008. QSR 27: 714-733. Preistoria Alpina 45 (2011): 7-19.
Azzura di Paina	UtC-2696	20120	220		AMS	bone	Reliable	Italy	early Eppigravettian	6	45.4405	11.5309	Sommer R. e.a. 2008. QSR 27: 714-733. Preistoria Alpina 45 (2011): 7-19.
Azzura di Paina	UtC-2697	20200	240		AMS	bone	Reliable	Italy	Dufour Aurignacian	7a	45.4405	11.5309	Hunters of the Golden Age J SVOBODA, K FENNEMA - Leiden University, Leiden, 2000 - researchgate.net
Azzurra di Paina Grotta di Paina	UtC-2698	10760	100		AMS	animal bone	Reliable	Italy	Epigravettian	5	45.4405	11.5309	Sommer R. e.a. 2008. QSR 27: 714-733.
Azzurra di Paina Grotta di Paina	UtC-2042	37900	800		AMS	bone	Reliable	Italy	Aurignacian 0? Proto-Aurignacian	9	45.4405	11.5309	Djindjian F., J. Kozlowski & M. Otte 1999. Le Paleolithique superieur en Europe. Armand Colin, Paris. Riel-Salvatore J. 2009. In Cqmps M. & Szmidt C. Oxbow Books: 211-230.
Azzurra di Paina Grotta di Paina	UtC-2695	38600	1400	1800	AMS	bone	Reliable	Italy	Aurignacian 0? Proto-Aurignacian	9	45.4405	11.5309	Djindjian F., J. Kozlowski & M. Otte 1999. Le Paleolithique superieur en Europe. Armand Colin, Paris. Riel-Salvatore J. 2009. In Cqmps M. & Szmidt C. Oxbow Books: 211-230.
Bacho Kiro	OxA-1212	14800	1150		AMS		Reliable	Bulgaria	Bachokirian, Aurignacian 0	11	42.9333	25.4167	Straus L.G. 1996. Continuity or Rupture. In: The Last Neanderthals
Bacho Kiro	Ly-1102	29150	950		Conv 14C		Reliable	Bulgaria	Aurignacian 1	6b	42.9333	25.4167	Djindjian F., J. Kozlowski & M. Otte 1999. Le Paleolithique superieur en Europe. Armand Colin, Paris.
Bacho Kiro	OxA-3181	32200	780		AMS	charcoal	Reliable	Bulgaria	Aurignacian	7	42.9333	25.4167	Radiocarbon dates from the Oxford AMS system: Archaeometry datelist 18 REM Hedges, RA Housley, CB Ramsey… - …, 1994 - Wiley Online Library
Bacho Kiro	GrN-7569	32700	300		Conv 14C	charcoal	Reliable	Bulgaria	Aurignacian 1	6b/7	42.9333	25.4167	Djindjian F., J. Kozlowski & M. Otte 1999. Le Paleolithique superieur en Europe. Armand Colin, Paris.
Bacho Kiro	OxA-3182	33300	820		AMS	charcoal	Reliable	Bulgaria	Aurignacian 1	6b	42.9333	25.4167	Djindjian F., J. Kozlowski & M. Otte 1999. Le Paleolithique superieur en Europe. Armand Colin, Paris.
Bacho Kiro	OxA-3184	33750	850		AMS	bone	Reliable	Bulgaria	Bachokirian	11 base or 11/IV	42.9333	25.4167	Straus L.G. 1996. Continuity or Rupture. In: The Last Neanderthals. Allsworth-Jones P. 2004. Anthropologie 42: 281-296.
Bacho Kiro	OxA-3212	34800	1150		AMS	tooth	Reliable	Bulgaria	Bachokirian, Aurignacian	10/11.1 ( level IV cf. Kozlowski2004)	42.9333	25.4167	Musil R. 2003. In: van Andel T.H. & Davies W. Neanderthals and modern humans in the Eruopean landschape during the last glaciation. Oxford: 167190. Kozlowski, J., 2004. Anthropologie 42: 263-280.
Bacho Kiro	OxA-3183	37650	1450		AMS	charcoal	Reliable	Bulgaria	Bachokirian, Aurignacian	10/11.1 ( level IV cf. Kozlowski2004)	42.9333	25.4167	Musil R. 2003. In: van Andel T.H. & Davies W. Neanderthals and modern humans in the Eruopean landschape during the last glaciation. Oxford: 167190. Kozlowski, J., 2004. Anthropologie 42: 263-280.
Bacho Kiro	GrN-7545	43000	0		Conv 14C	charcoal	Reliable	Bulgaria	Bachokirian	11 base or 11/IV	42.9333	25.4167	Straus L.G. 1996. Continuity or Rupture. In: The Last Neanderthals. Allsworth-Jones P. 2004. Anthropologie 42: 281-296.
Bacho Kiro	GrN-7570	47000	0		Conv 14C		Reliable	Bulgaria	Mousterian	13	42.9333	25.4167	Allsworth-Jones P. 2004. Anthropologie 42: 281-296.
Bacho-Kiro	OxA-3213	38500	1700		AMS	bone	Reliable	Bulgaria		11/III	42.9333	25.4167	Allsworth-Jones P. 2004. Anthropologie 42: 281-296.
Bad Breisig	GrA-17716	10220	60		AMS	burnt bone	Unreliable	Germany	Final Palaeolithic Federmesser		50.5167	7.2667	Baales M., Jöris O. L’Anthropologie 106 (2002) 249-267
Bad Breisig	GrA-17642	10480	80		AMS	charcoal, leaf	Unreliable	Germany	Final Palaeolithic Federmesser		50.5167	7.2667	Baales M., Jöris O. L’Anthropologie 106 (2002) 249-267
Bad Breisig	GrA-17493	10840	60		AMS	charcoal Pinus	Reliable	Germany	Final Palaeolithic Federmesser		50.5167	7.2667	Baales M., Jöris O. L’Anthropologie 106 (2002) 249-267
Bad Buchau-Bahndamm	Hd-19776	9580	26		Conv 14C	Pinus sp. Wood	Reliable	Germany	Undetermined Mesolithic		48.062	9.60878
Badanj	OxA-2197	12380	110		AMS		Reliable	Bosnia And Herzegovina	Epigravettian	6	43.0889	17.9	Djindjian F., J. Kozlowski & M. Otte 1999. Le Paleolithique superieur en Europe. Armand Colin, Paris.
Badanj	OxA-5859	13200	100		AMS	charred bone	Unreliable	Herzegovina	Epigravettian	4	43.0833	17.9	Bronk Ramsey C. et al. 2002. Archaeometry 44: 1-149.
Badanj	OxA-2196	13200	150		AMS	charred bone	Reliable	Bosnia And Herzegovina	epigravettian	13	43.0833	17.9	Bronk Ramsey C. et al. 2002. Archaeometry 44: 1-149.
Badanj u Pokriveniku	TO-3425	14430	100		Conv 14C	charcoal	Reliable	Serbia	Adriatic Epigravettian	?	43.328	20.7719	Karavanic I. e.a.. 2013. In Noiret ERAUL 130: 31-37.
Badanj u Pokriveniku	TO-3426	14920	100		Conv 14C	charcoal	Reliable	Serbia	Adriatic Epigravettian	?	43.328	20.7719	Karavanic I. e.a.. 2013. In Noiret ERAUL 130: 31-37.
Badger Hole	OxA-679	9060	130		AMS	Bone	Reliable	United Kingdom	Palaeolithicum	BH1	54.1488	-2.79486	Jacobi R., e.a. 2006. JQS 21: 557-573. Flas D. 2008.Anthropologica et Praehistorica 119: 3-253.
Badger Hole	OxA-11963	36000	450		AMS	Equus ferus, right dentary associated with blade point (from colluvium?)	Reliable	United Kingdom	Palaeolithicum	BH1	54.1488	-2.79486	Jacobi R., e.a. 2006. JQS 21: 557-573. Flas D. 2008.Anthropologica et Praehistorica 119: 3-253.
Badinoko	SOAN-5896	12635	150		Conv 14C		Reliable	Russian Federation	Late Upper palaeolithic	5 middle	43.5142	43.696	Golovanova L. e.a. 2012. QI
Badinoko	SOAN-5897	13990	340		Conv 14C		Reliable	Russian Federation	Late Upper Palaeolithic	5 lower	43.5142	43.696	Golovanova L. e.a. 2012. QI
Baerenkeller	B-980	11190	180		Conv 14C		Reliable	Germany	Upper Palaeolithic, Magdalenian		50.65	11.1	Kohl and Quitta 1966
Baerenkeller	Bln-220	13700	380		Conv 14C		Reliable	Germany	Upper Palaeolithic, Magdalenian		50.65	11.1	Kohl and Quitta 1966
Bagaggera		31000	0		Conv 14C		Reliable	Italy	Middle Palaeolithic	III B23t	45.712	9.38523	F. Bona et al. 2007. L’anthropologie 111: 290-320.
Bagaggera		60500	7500		TL		Reliable	Italy	Middle Palaeolithic	III B23t	45.712	9.38523	F. Bona et al. 2007. L’anthropologie 111: 290-320.
Bagratashen	UlC-2830	30553	2510		OSL		Reliable	Armenia	Middle Palaeolithic	3b	41.2315	44.8259	Egeland C.P. e.a. 2016 Archaeological Research in Asia ip.
Bagratashen	UlC-2831	37880	2210		OSL		Reliable	Armenia	Middle Palaeolithic	3b	41.2315	44.8259	Egeland C.P. e.a. 2016 Archaeological Research in Asia ip.
Bagratashen Cave	UIC-2830	30553	2510		OSL	just above the archaeological layer 3b, multiple aliquot	Reliable	Armenia	Middle Palaeolithic	3b in trench 1	41.2317	44.8269	C.P. Egeland et al. / Archaeological Research in Asia 8 (2016) 1-20.
Bagratashen Cave	UIC-2831	37880	2210		OSL	just above the archaeological layer 3b,multiple aliquot	Reliable	Armenia	Middle Palaeolithic	3b in trench 1	41.2317	44.8269	C.P. Egeland et al. / Archaeological Research in Asia 8 (2016) 1-20.
Baigara	AA-61831	40300	0		AMS	collagen from the talus of a human	Reliable	Russian Federation	Palaeolithic?		58.0908	68.5491	Kuzmin Y. e. a. 2009, JHE 57: 91-95,
Bajondillo	MAD-3927	16438	1497		TL	Carbonates	Reliable	Spain	Developed Solutrean	Bj/7	36.629	-4.5	Cortes-Sanchez Quaternary Science Reviews 27 (2008) 2176-2193.
Bajondillo	MAD-3926	17582	1521		TL	Carbonates	Reliable	Spain	Developed Solutrean	Bj/8	36.629	-4.5	C-ortes-Sanchez M. e.a. 2008. QSR 27: 2176-2193.
Bajondillo	AA-34710	18701	2154		TL	Bone (?)	Reliable	Spain	Middle Solutrean	Bj/9	36.629	-4.5	C-ortes-Sanchez M. e.a. 2008. QSR 27: 2176-2193.
Bajondillo	MAD-2405	18701	2154		TL	flint	Reliable	Spain	Evolved Solutrean, Middle Solutrean	Bj9a	36.629	-4.5	Cortes M. e.a. 2011. Pyrenae 42: 51-75.
Bajondillo	AA-34710	19990	480		AMS	Charcoal	Reliable	Spain	Evolved Solutrean, Middle Solutrean	Bj9a	36.629	-4.5	Cortes M. e.a. 2011. Pyrenae 42: 51-75.
Bajondillo	MAD-2405	19990	480		AMS	flint (?)	Reliable	Spain	Middle Solutrean	Bj/9	36.629	-4.5	C-ortes-Sanchez M. e.a. 2008. QSR 27: 2176-2193.
Bajondillo	MAD-2470	24344	2653		TL	flint	Reliable	Spain	Gravettian	Bj/10	36.629	-4.5	C-ortes-Sanchez M. e.a. 2008. QSR 27: 2176-2193. Cortes-Sanchez M. e.a. Nature Ecology & Evolution volume 3, pages207–212(2019
Bajondillo		25300	2530		other	ESR travertine	Reliable	Spain	Final Middle Palaeolithic	base	36.629	-4.5	Raposo L. & Caroso J.L. 1998. Trabajos de Preistoria 55: 58.
Bajondillo	MAD-2482	26013	2777		TL	Burt flint	Reliable	Spain	Aurignacian, Gravettian	11	36.629	-4.5	Cortes M., Simon M.D. 1995, Cveva bajondillo. El mon mediterrani despres del pleniglacial , Cortes M., Simon MD, 1996: "Lasecuencia del pleistoceno...," en Sanchidrian J.L. (ed.). Zilhao J. 2006. Pyrenae 37:7-84. De la Pena P. 2013. QI xxx
Bajondillo	MAD-2482	26013	2777		TL	Flint	Reliable	Spain	Aurignacian Evolved Aurignacian	Bj11	36.629	-4.5	Cortes-Sanchez M. e.a. 2011. PLoS ONE 6/9 e24026. Cortes-Sanchez M. e.a. Nature Ecology & Evolution volume 3, pages207–212(2019
Bajondillo	LU	26500	3975		other	ESR travertinr	Reliable	Spain	Final Middle Palaeolithic	base	36.629	-4.5	Raposo L. & Caroso J.L. 1998. Trabajos de Preistoria 55: 58.
Bajondillo		27300	1700		other	Th/U travertine	Reliable	Spain	Final Middle Palaeolithic	base	36.629	-4.5	Raposo L. & Caroso J.L. 1998. Trabajos de Preistoria 55: 58.
Bajondillo	MAD-2559	28019	2334		TL	Burnt flint	Reliable	Spain	Aurignacian, Gravettian	11	36.629	-4.5	Cortes M., Simon M.D. 1995, Cveva bajondillo. El mon mediterrani despres del pleniglacial , Cortes M., Simon MD, 1996: "Lasecuencia del pleistoceno...," en Sanchidrian J.L. (ed.). Zilhao J. 2006. Pyrenae 37:7-84. De la Pena P. 2013. QI xxx
Bajondillo	MAD-2559	28019	2334		TL	flint	Reliable	Spain	Aurignacian Evolved Aurignacian	Bj11	36.629	-4.5	Cortes-Sanchez M. e.a. 2011. PLoS ONE 6/9 e24026. Cortes-Sanchez M. e.a. Nature Ecology & Evolution volume 3, pages207–212(2019
Bajondillo	MAD-2377	28532	5319		TL	carbonate	Reliable	Spain	Aurignacian ??? Early Aurignacian	Bj13	36.629	-4.5	Cortes-Sanchez M. e.a. 2008. QSR 27: 2176-2193. Cortes-Sanchez M. e.a. 2011. PLoS ONE 6/9 e24026.Cortes-Sanchez M. Nature Ecolog y & Evol ution ,VOL 3 2019 , 207–212. Anderson L. e.a. Nature Ecology & Evolution (2019) 15/04/19.
Bajondillo	MAD-2463	28551	2909		TL	burnt flint	Reliable	Spain	Middle Palaeolithic, Mousterian	Bj14	36.629	-4.5	Cortes-Sanchez M. e.a. 2011. PLoS ONE 6/9 e24026. Cortes-Sanchez M. e.a. Nature Ecology & Evolution volume 3, pages207–212(2019
Bajondillo	CNA-3819.1.1	28660	120		AMS	Patella sp.	Reliable	Spain	Gravettian	Bj/10	36.629	-4.5	C-ortes-Sanchez M. e.a. 2008. QSR 27: 2176-2193. Cortes-Sanchez M. e.a. Nature Ecology & Evolution volume 3, pages207–212(2019
Bajondillo	CNA-3821.1.1	28880	240		AMS	Mytillus edulis	Reliable	Spain	Aurignacian Evolved Aurignacian	Bj11	36.629	-4.5	Cortes-Sanchez M. e.a. 2011. PLoS ONE 6/9 e24026. Cortes-Sanchez M. e.a. Nature Ecology & Evolution volume 3, pages207–212(2019
Bajondillo	3820.1.1	28970	240		AMS	Mytilus edulis	Reliable	Spain	Aurignacian Evolved Aurignacian	Bj11	36.629	-4.5	Cortes-Sanchez M. e.a. 2011. PLoS ONE 6/9 e24026. Cortes-Sanchez M. e.a. Nature Ecology & Evolution volume 3, pages207–212(2019
Bajondillo	3878.1.1	29040	220		AMS	Mytiliddae sp.	Reliable	Spain	Aurignacian Evolved Aurignacian	Bj11	36.629	-4.5	Cortes-Sanchez M. e.a. 2011. PLoS ONE 6/9 e24026. Cortes-Sanchez M. e.a. Nature Ecology & Evolution volume 3, pages207–212(2019
Bajondillo	Ua-18051	29165	725		AMS	Charcoal	Reliable	Spain	Middle Palaeolithic	BJ15	36.629	-4.5	Cortes-Sanchez M. e.a. 2011. PLoS ONE 6/9 e24026.
Bajondillo	3817.1.1	29180	240		AMS	Mytillidae sp.	Reliable	Spain	Aurignacian Evolved Aurignacian	Bj11	36.629	-4.5	Cortes-Sanchez M. e.a. 2011. PLoS ONE 6/9 e24026. Cortes-Sanchez M. e.a. Nature Ecology & Evolution volume 3, pages207–212(2019
Bajondillo	3883.1.1	31280	280		AMS	cf Otala sp.	Reliable	Spain	Aurignacian Evolved Aurignacian	Bj11	36.629	-4.5	Cortes-Sanchez M. e.a. 2011. PLoS ONE 6/9 e24026. Cortes-Sanchez M. e.a. Nature Ecology & Evolution volume 3, pages207–212(2019
Bajondillo	MAD-2410	31775	2598		TL	carbonate	Reliable	Spain	Middle Palaeolithic	BJ15	36.629	-4.5	Cortes-Sanchez M. e.a. 2011. PLoS ONE 6/9 e24026.
Bajondillo	Ua-18050	32770	1065		AMS	Carbonac / ash sediment	Reliable	Spain	Aurignacian Evolved Aurignacian	Bj11	36.629	-4.5	Cortes-Sanchez M. e.a. 2011. PLoS ONE 6/9 e24026. Cortes-Sanchez M. e.a. Nature Ecology & Evolution volume 3, pages207–212(2019
Bajondillo	3876.1.1	32780	340		AMS	Mytilidae sp.	Reliable	Spain	Aurignacian Evolved Aurignacian	Bj11	36.629	-4.5	Cortes-Sanchez M. e.a. 2011. PLoS ONE 6/9 e24026. Cortes-Sanchez M. e.a. Nature Ecology & Evolution volume 3, pages207–212(2019
Bajondillo	Ua-17150	33690	1195		AMS	Carbonec/ash sediment	Reliable	Spain	Aurignacian Evolved Aurignacian	Bj11	36.629	-4.5	Cortes-Sanchez M. e.a. 2011. PLoS ONE 6/9 e24026. Cortes-Sanchez M. e.a. Nature Ecology & Evolution volume 3, pages207–212(2019
Bajondillo	Ua-17150	33690	1195		AMS	Sediments and charcoal	Reliable	Spain	Aurignacian, Gravettian	11	36.629	-4.5	Cortes M., Simon M.D. 1995, Cveva bajondillo. El mon mediterrani despres del pleniglacial , Cortes M., Simon MD, 1996: "Lasecuencia del pleistoceno...," en Sanchidrian J.L. (ed.). Zilhao J. 2006. Pyrenae 37:7-84. De la Pena P. 2013. QI xxx
Bajondillo	MAD-2446	35847	3570		TL	flint	Reliable	Spain	Middle Palaeolithic	BJ15	36.629	-4.5	Cortes-Sanchez M. e.a. 2011. PLoS ONE 6/9 e24026.
Bajondillo	CNA-3216.3.1	36890	210		AMS	cf. Otala sp.	Reliable	Spain	Aurignacian ??? Early Aurignacian	Bj13	36.629	-4.5	Cortes-Sanchez M. e.a. 2008. QSR 27: 2176-2193. Cortes-Sanchez M. e.a. 2011. PLoS ONE 6/9 e24026.Cortes-Sanchez M. Nature Ecolog y & Evol ution ,VOL 3 2019 , 207–212. Anderson L. e.a. Nature Ecology & Evolution (2019) 15/04/19.
Bajondillo	CNA-3218.1.2	36890	200		AMS	Mytilidae sp.	Reliable	Spain	Aurignacian ??? Early Aurignacian	Bj13	36.629	-4.5	Cortes-Sanchez M. e.a. 2008. QSR 27: 2176-2193. Cortes-Sanchez M. e.a. 2011. PLoS ONE 6/9 e24026.Cortes-Sanchez M. Nature Ecolog y & Evol ution ,VOL 3 2019 , 207–212. Anderson L. e.a. Nature Ecology & Evolution (2019) 15/04/19.
Bajondillo	MA0506-2	36900	2800		other	U/Th bone	Reliable	Spain	Mousterian	Bj16	36.629	-4.5	Cortes-Sanchez M. 2008. QSR 27: 2176-2193. Cortes-Sanchez M. e.a. 2011. PLoS ONE 6/9 e24026.
Bajondillo	Ua-18270	37005	1790		AMS	charcoal	Reliable	Spain	Aurignacian ??? Early Aurignacian	Bj13	36.629	-4.5	Cortes-Sanchez M. e.a. 2008. QSR 27: 2176-2193. Cortes-Sanchez M. e.a. 2011. PLoS ONE 6/9 e24026.Cortes-Sanchez M. Nature Ecolog y & Evol ution ,VOL 3 2019 , 207–212. Anderson L. e.a. Nature Ecology & Evolution (2019) 15/04/19.
Bajondillo	Ua-28270	37005	1790		AMS	charcoal	Reliable	Spain	Upper Palaeolithic (mixed)	12	36.629	-4.5	https://www.nespos.org/display/PublicNesposSpace/Bajondillo
Bajondillo	CNA-3873.1.1	37430	570		AMS	Mytilidae sp.	Reliable	Spain	Aurignacian ??? Early Aurignacian	Bj13	36.629	-4.5	Cortes-Sanchez M. e.a. 2008. QSR 27: 2176-2193. Cortes-Sanchez M. e.a. 2011. PLoS ONE 6/9 e24026.Cortes-Sanchez M. Nature Ecolog y & Evol ution ,VOL 3 2019 , 207–212. Anderson L. e.a. Nature Ecology & Evolution (2019) 15/04/19.
Bajondillo	CNA-3213..3.2	38160	230		AMS	Mytilidae sp.	Reliable	Spain	Aurignacian ??? Early Aurignacian	Bj13	36.629	-4.5	Cortes-Sanchez M. e.a. 2008. QSR 27: 2176-2193. Cortes-Sanchez M. e.a. 2011. PLoS ONE 6/9 e24026.Cortes-Sanchez M. Nature Ecolog y & Evol ution ,VOL 3 2019 , 207–212. Anderson L. e.a. Nature Ecology & Evolution (2019) 15/04/19.
Bajondillo	MAD-2383	39183	4620		TL	carb. Flint	Reliable	Spain	Middle Palaeolithic	BJ15	36.629	-4.5	Cortes-Sanchez M. e.a. 2011. PLoS ONE 6/9 e24026.
Bajondillo	CNA-3882.1..2	39270	870		AMS	charcoal	Reliable	Spain	Aurignacian ??? Early Aurignacian	Bj13	36.629	-4.5	Cortes-Sanchez M. e.a. 2008. QSR 27: 2176-2193. Cortes-Sanchez M. e.a. 2011. PLoS ONE 6/9 e24026.Cortes-Sanchez M. Nature Ecolog y & Evol ution ,VOL 3 2019 , 207–212. Anderson L. e.a. Nature Ecology & Evolution (2019) 15/04/19.
Bajondillo	MAD-2392	39983	2710		TL	carb. Flint	Reliable	Spain	Mousterian	Bj16	36.629	-4.5	Cortes-Sanchez M. 2008. QSR 27: 2176-2193. Cortes-Sanchez M. e.a. 2011. PLoS ONE 6/9 e24026.
Bajondillo	MAD-2392	39983	2710		TL	carb flint	Reliable	Spain	Mousterian	Bj17	36.629	-4.5	Cortes-Sanchez M. 2008. QSR 27: 2176-2193. Cortes-Sanchez M. e.a. 2011. PLoS ONE 6/9 e24026.
Bajondillo	Ua-16859	40000	0		AMS	carbonaceous ash sediment	Reliable	Spain	Middle Palaeolithic, Mousterian	Bj14	36.629	-4.5	Cortes-Sanchez M. e.a. 2011. PLoS ONE 6/9 e24026. Cortes-Sanchez M. e.a. Nature Ecology & Evolution volume 3, pages207–212(2019
Bajondillo	MA0506-1	42000	3700		other	U/Th bone	Reliable	Spain	Mousterian	Bj16	36.629	-4.5	Cortes-Sanchez M. 2008. QSR 27: 2176-2193. Cortes-Sanchez M. e.a. 2011. PLoS ONE 6/9 e24026.
Bajondillo	CNA-3881.1.1	42710	1120		AMS	cf. Otala sp.	Reliable	Spain	Middle Palaeolithic, Mousterian	Bj14	36.629	-4.5	Cortes-Sanchez M. e.a. 2011. PLoS ONE 6/9 e24026. Cortes-Sanchez M. e.a. Nature Ecology & Evolution volume 3, pages207–212(2019
Bajondillo	CNA-3211.1.1	43840	490		AMS	Mytilidae sp.	Reliable	Spain	Middle Palaeolithic, Mousterian	Bj14	36.629	-4.5	Cortes-Sanchez M. e.a. 2011. PLoS ONE 6/9 e24026. Cortes-Sanchez M. e.a. Nature Ecology & Evolution volume 3, pages207–212(2019
Bajondillo	CNA-3875.1.1	44020	1290		AMS	Mytilidae sp.	Reliable	Spain	Middle Palaeolithic, Mousterian	Bj14	36.629	-4.5	Cortes-Sanchez M. e.a. 2011. PLoS ONE 6/9 e24026. Cortes-Sanchez M. e.a. Nature Ecology & Evolution volume 3, pages207–212(2019
Bajondillo	CNA-3880.1.1	46610	1740		AMS	Bibalvia sp.	Reliable	Spain	Middle Palaeolithic, Mousterian	Bj14	36.629	-4.5	Cortes-Sanchez M. e.a. 2011. PLoS ONE 6/9 e24026. Cortes-Sanchez M. e.a. Nature Ecology & Evolution volume 3, pages207–212(2019
Bajondillo	CNA-4168.1.1	46890	1810		AMS	Mytilidae sp.	Reliable	Spain	Middle Palaeolithic, Mousterian	Bj14	36.629	-4.5	Cortes-Sanchez M. e.a. 2011. PLoS ONE 6/9 e24026. Cortes-Sanchez M. e.a. Nature Ecology & Evolution volume 3, pages207–212(2019
Bajondillo	CNA-3822.1.1	48410	2420		AMS	Mytilidae sp.	Reliable	Spain	Middle Palaeolithic, Mousterian	Bj14	36.629	-4.5	Cortes-Sanchez M. e.a. 2011. PLoS ONE 6/9 e24026. Cortes-Sanchez M. e.a. Nature Ecology & Evolution volume 3, pages207–212(2019
Bajondillo		64500	6300		TL		Reliable	Spain	Middle Palaeolithic	Bj17	36.629	-4.5	Ramos-Munoz e.a. Quaternary International 515 (2019) 66–79
Bajondillo	MA0505-2	65800	4200		other	U/Th bone	Reliable	Spain	Mousterian	Bj17	36.629	-4.5	Cortes-Sanchez M. 2008. QSR 27: 2176-2193. Cortes-Sanchez M. e.a. 2011. PLoS ONE 6/9 e24026.
Bajondillo	MA0505-1	73100	3800		other	U/Th bone	Reliable	Spain	Mousterian	Bj17	36.629	-4.5	Cortes-Sanchez M. 2008. QSR 27: 2176-2193. Cortes-Sanchez M. e.a. 2011. PLoS ONE 6/9 e24026.
Bajondillo	CERAK.BAJ 68	139900	33000	26000	other	U/Th on stalagmite crust	Reliable	Spain	Middle Palaeolithic	Bj/20	36.629	-4.5	C-ortes-Sanchez M. e.a. 2008. QSR 27: 2176-2193. Cortes-Sanchez M. e.a. 2011. PLoS ONE 6/9 e24026.
Bajondillo	MA0507-2	149400	9600		other	U/Th bone	Reliable	Spain	Middle Palaeolithic	Bj 19	36.629	-4.5	Cortes-Sanchez M. e.a. 2011. PLoS ONE 6/9 e24026.
Bajondillo		150300	10000		TL		Reliable	Spain	Mousterian	Bj19	36.629	-4.5	Ramos-Munoz e.a. Quaternary International 515 (2019) 66–79
Bajslan-Tash Cave	IEMEZH-1340	9616	62		Conv 14C	bone	Reliable	Russian Federation	Late Palaeolithic	4	52.9034	56.8351	Yakovlev A. E.A. 2006. Quaternary International 149: 115-121.
Bajslan-Tash Cave	GIN-10853	13560	250		Conv 14C	bones of small mammals	Reliable	Russian Federation	Late Palaeolithic	4	52.9034	56.8351	Yakovlev A. E.A. 2006. Quaternary International 149: 115-121.
Balakina (Sosva)	SOAN-5194	18790	360		Conv 14C	bone Coelodonta antiquitatis	Reliable	Russian Federation	Upper Palaeolithic	surface	59.1557	61.8381	Chlachula J. 2010. QI 220: 47-63.
Balakina (Sosva)	SOAN-5193	21350	180		Conv 14C	bone Coelodonta antiquitatis	Reliable	Russian Federation	Upper Palaeolithic	surface	59.1557	61.8381	Chlachula J. 2010. QI 220: 47-63.
Balakina (Sosva)	SOAN-5597	24320	495		Conv 14C	tooth Mammuthus primigenius	Reliable	Russian Federation	Upper Palaeolithic	surface	59.1557	61.8381	Chlachula J. 2010. QI 220: 47-63.
Balcarka, Balcarova	OxA-18494	10810	45		AMS	charcoal fromp presumed Magd/EpiMagdalenian	Reliable	Czech Republic	Magdalenian/Epimagdalenian		49.6167	17.25	Oliva M. 2006.ERAUL 115: 53-65. Bronk Ramsey C. Archaeometry 51, 2 (2009) 323:349.
Balcarka, Balcarova	GrN-28448	13930	100		Conv 14C		Reliable	Czech Republic	Magdalenian/Epimagdalenian		49.6167	17.25	Oliva M. 2006.ERAUL 115: 53-65. Bronk Ramsey C. Archaeometry 51, 2 (2009) 323:349.
Balcarka, Balcarova	OxA-18495	28360	140		AMS	charcoal from presumed ?? Magda/Epimagda??	Reliable	Czech Republic	Magdalenian/Epimagdalenian		49.6167	17.25	Oliva M. 2006.ERAUL 115: 53-65. Bronk Ramsey C. Archaeometry 51, 2 (2009) 323:349.
Baldhohle Grosse	ETH-9655	12400	900		Conv 14C		Reliable	Austria	Unspecified				Neugebauer-Maresch 1999
Baldhohle Grosse	VRI-1259	34000	0		Conv 14C		Reliable	Austria	Unspecified				Neugebauer-Maresch 1999
Balla Cave	GrA-24712	6660	50		AMS	human rib from burial (Gravettian child)	Reliable	Hungary	Gravettian		48.0517	20.5324	Modern human origins in Central Europe JCM Ahern, I Janković, JL Voisin… - The origins of modern …, 2013 - Wiley Online Library
Balla Cave	GrN-4661	20000	190		Conv 14C	charcoal	Reliable	Hungary	Gravettian		48.0517	20.5324	Modern human origins in Central Europe JCM Ahern, I Janković, JL Voisin… - The origins of modern …, 2013 - Wiley Online Library
Balla Cave	GrN-4660	22300	180		Conv 14C	charcoal	Reliable	Hungary	Gravettian		48.0517	20.5324	Modern human origins in Central Europe JCM Ahern, I Janković, JL Voisin… - The origins of modern …, 2013 - Wiley Online Library
Ballastière de l'Onglais	GifA-88146	8020	160		AMS		Reliable	France	Belloisian		49.1667	1.18333	Handai H. 1997.Revue archeologique Centre France 36: 5-29.
Ballynamintra	OxA-4353	33630	790		AMS	'bone, metatarsus from F21169	Reliable	Ireland	Unspecified		52.25	-7.5	Radiocarbon dates from the Oxford AMS system: Archaeometry datelist 18 REM Hedges, RA Housley, CB Ramsey… - …, 1994 - Wiley Online Library
Ballynamintra	OxA-4252	35570	110		AMS	bone calcaneum from F211	Reliable	Ireland	Unspecified		52.25	-7.5	Radiocarbon dates from the Oxford AMS system: Archaeometry datelist 18 REM Hedges, RA Housley, CB Ramsey… - …, 1994 - Wiley Online Library
Ballynamintra Cave, Ballynamintra Lower TD	OxA-4249	1110	110		AMS	Megaloceros giganteus (Giant Deer) Ulna	Reliable	Ireland	Mesolithic	Layer 2 in hollow of st floor.	52.114	-7.76113	Chapple RM. 2018. Catalogue of radiocarbon determinations & dendrochronology dates (March 2018 relaease). xlsx in Zenodo
Balma a Collomb	bone	24160	370		AMS		Reliable	France	unspecified	W4-XVIII, 1(-0-13)	45.53	5.88	Hedges
Balma a Collomb	Ly-5373	32000	0		Conv 14C		Reliable	France	Unspecified	Test Unit XX	45.53	5.88	Datations et environnement des ours de la Balme à Collomb (Entremont-le-Vieux, Savoie, France) A Argant, J Argant - Publications du musée des Confluences, 2004 - persee.fr
Balma a Collomb	OxA-4576	45200	0		AMS	bone	Reliable	France	unspecified	7238	45.53	5.88	Datations et environnement des ours de la Balme à Collomb (Entremont-le-Vieux, Savoie, France) A Argant, J Argant - Publications du musée des Confluences, 2004 - persee.fr
Balma de la Griera	GrA-6486	16890	200		AMS	astrilla de hueso	Reliable	Spain	Upper Palaeolithic	III	41.2225	1.58222	Garcia Diez M. & Cebria I Escuer A. 2003. Zephyrus 56: 39-48.
Balma de la Griera	AA-8649	21255	350		AMS	bone	Reliable	Spain	Gravettian/Proto-Solutrean		41.203	1.56	zie cambridge
Balma de la Griera	8649 X-404	21255	350		Conv 14C	astrilla de hueso	Reliable	Spain	Upper Palaeolithic	III	41.2225	1.58222	Garcia Diez M. & Cebria I Escuer A. 2003. Zephyrus 56: 39-48.
Balma de la Roureda	Beta-244009	11350	70		AMS	Charcoal Pinus nigra/sylvestris	Reliable	Spain	Early Epigravettian	capa 7, II	40.458	-0.309472	Roman Monroig D.2010. Pyrenae 41: 7-28, Didac Roman Monroig 2017. Pyrenae 48: 7-44,
Balma del Gai	Gif-10028	9830	140		Conv 14C	Charcoal	Reliable	Spain	Epipalaeolithic	I.1 / II	41.8167	2.13889	Cava Almuzara A. 2004. Saldvie 4: 17-40. Garcia-Arguelles Andreu P.. 2005. TP 62: 65-83. Allue E. E.a. 2007. TP 64: 87-97. Martinez-Moreno J. e.a. TP 66: 45-60. Morales J.I. e.a. 2013. TP 70: 54-75. Soto A. e.a. Trab. Prehist., 2019 76. 29-47,
Balma del Gai	MC-1478	9860	400		Conv 14C		Reliable	Spain	Epipalaeolithic	I.1 / II	41.8167	2.13889	Cava Almuzara A. 2004. Saldvie 4: 17-40. Garcia-Arguelles Andreu P.. 2005. TP 62: 65-83. Allue E. E.a. 2007. TP 64: 87-97. Martinez-Moreno J. e.a. TP 66: 45-60. Morales J.I. e.a. 2013. TP 70: 54-75. Soto A. e.a. Trab. Prehist., 2019 76. 29-47,
Balma del Gai	MC-2141	10030	160		Conv 14C		Reliable	Spain	Epipalaeolithic	I.1 / II	41.8167	2.13889	Cava Almuzara A. 2004. Saldvie 4: 17-40. Garcia-Arguelles Andreu P.. 2005. TP 62: 65-83. Allue E. E.a. 2007. TP 64: 87-97. Martinez-Moreno J. e.a. TP 66: 45-60. Morales J.I. e.a. 2013. TP 70: 54-75. Soto A. e.a. Trab. Prehist., 2019 76. 29-47,
Balma del Gai	MC-2140	10050	160		Conv 14C	charcoal	Reliable	Spain	Epipalaeolithic	I.1 / II	41.8167	2.13889	Cava Almuzara A. 2004. Saldvie 4: 17-40. Garcia-Arguelles Andreu P.. 2005. TP 62: 65-83. Allue E. E.a. 2007. TP 64: 87-97. Martinez-Moreno J. e.a. TP 66: 45-60. Morales J.I. e.a. 2013. TP 70: 54-75. Soto A. e.a. Trab. Prehist., 2019 76. 29-47,
Balma del Gai	GifA-95617	10260	90		AMS	charcoal (from nivel I.3 according Soto 2019)	Reliable	Spain	Epipalaeolithic	I.1 / II	41.8167	2.13889	Cava Almuzara A. 2004. Saldvie 4: 17-40. Garcia-Arguelles Andreu P.. 2005. TP 62: 65-83. Allue E. E.a. 2007. TP 64: 87-97. Martinez-Moreno J. e.a. TP 66: 45-60. Morales J.I. e.a. 2013. TP 70: 54-75. Soto A. e.a. Trab. Prehist., 2019 76. 29-47,
Balma del Gai	LUNK-0725	11054	160		Conv 14C		Reliable	Spain	Epipalaeolithic, Microlaminar Azilian	1.2 / Base	41.8167	2.13889	Cava Almuzara A. 2004. Saldvie 4: 17-40. Garcia-Arguelles Andreu P.. 2005. Trabajos de Prehistoria 62: 65-83. Martinez-Moreno J. e.a. TP 66: 45-60.
Balma del Gai	Gif-10029	11170	160		Conv 14C	Charcoal	Reliable	Spain	Epipalaeolithic, Microlaminar Azilian	1.2 / Base	41.8167	2.13889	Cava Almuzara A. 2004. Saldvie 4: 17-40. Garcia-Arguelles Andreu P.. 2005. Trabajos de Prehistoria 62: 65-83. Martinez-Moreno J. e.a. TP 66: 45-60.
Balma del Gai	GifA-95630	12240	110		AMS	charcoal	Reliable	Spain	Epipalaeolithic	I.1 / II	41.8167	2.13889	Cava Almuzara A. 2004. Saldvie 4: 17-40. Garcia-Arguelles Andreu P.. 2005. TP 62: 65-83. Allue E. E.a. 2007. TP 64: 87-97. Martinez-Moreno J. e.a. TP 66: 45-60. Morales J.I. e.a. 2013. TP 70: 54-75. Soto A. e.a. Trab. Prehist., 2019 76. 29-47,
Balma Grande	GrA-95072	17200	180		AMS	bone	Reliable	Italy	Epigravettian		43.7833	7.53	Datations et environnement des ours de la Balme à Collomb (Entremont-le-Vieux, Savoie, France) A Argant, J Argant - Publications du musée des Confluences, 2004 - persee.fr
Balma Grande	GifA-95073	19280	220		AMS	antler	Reliable	Italy	Epigravettian		43.7833	7.53	Datations et environnement des ours de la Balme à Collomb (Entremont-le-Vieux, Savoie, France) A Argant, J Argant - Publications du musée des Confluences, 2004 - persee.fr
Balysheva	Le-3950	25100	940		Conv 14C	bone	Reliable	Russian Federation	Upper Palaeolithic	2	57.3	107.48	Dolukhanov P. 2002. JAS 29: 593-606.
Balzola	Beta-320721	10920	40		AMS	charcoal	Reliable	Spain	Azilian		43.122	-2.726	https://sites.google.com/ehu.eus/c14peninsulaiberica/dataciones-14
Balzola	Beta-320721	10920	40		Conv 14C	charcoal	Reliable	Spain	Azilian		43.122	-2.726	https://sites.google.com/ehu.eus/c14peninsulaiberica/dataciones-14
Balzola	?	12160	60		Conv 14C	cnarcoal from layer 8	Reliable	Spain	Azilian		43.122	-2.726	https://sites.google.com/ehu.eus/c14peninsulaiberica/dataciones-14
Bange	Ly-3452	9860	260		Conv 14C	bone	Reliable	France	Azilian	E	45.7	5.8	Synthèse des données sur le paléoenvironnement P Bintz - Gallia Préhistoire, 1994 - persee.fr
Bange	Ly-3640	11680	190		Conv 14C		Reliable	France	Magdalenian, Upper Magdalenian	G	45.7	5.8	Bridault A. et al. 2000. In SFP mémoire 28: 47-57. Mevel L. 2010. PhD Paris Ouest.
Bange	OxA-538	12080	180		AMS	bone fragments	Reliable	France	Magdalenian, Upper Magdalenian	G	45.7	5.8	Bridault A. et al. 2000. In SFP mémoire 28: 47-57. Mevel L. 2010. PhD Paris Ouest.
Bange	OxA-540	12200	160		AMS	reindeer bone	Reliable	France	Magdalenian, Upper Magdalenian	G	45.7	5.8	Bridault A. et al. 2000. In SFP mémoire 28: 47-57. Mevel L. 2010. PhD Paris Ouest.
Bange	GrA-13409	12300	60		AMS	Cervus bone	Reliable	France	Late Magdalenian, Upper Magdalenian	G sup	45.7	5.8	Bridault A. et al. 2000. In SFP mémoire 28: 47-57.
Bange	GrA-13441	12900	60		AMS	Equus	Reliable	France	Magdalenian, Upper Magdalenian	G	45.7	5.8	Bridault A. et al. 2000. In SFP mémoire 28: 47-57. Mevel L. 2010. PhD Paris Ouest.
Bange	GrA-13969	12900	60		AMS	Equus bone	Reliable	France	Upper Magdalenian	G inf	45.7	5.8	Bridault A. et al. 2000. In SFP mémoire 28: 47-57. Mevel L. 2013. Aniquity:389.
Banka-Horne farske role	GrA-19561	9680	60		AMS	Bone apatite bulk from V/A2	Unreliable	Slovakia	Last Gravettian		48.5833	17.85	Verpoorte A. 2004. Antiquity 300: 257-267. Verpoorte A. 2002. Archaeologisches Korrespondenzblatt 32: 311-325.
Banka-Horne farske role	GrA-19999	15510	100		AMS	Bone apatite bulk from III/D2	Reliable	Slovakia	Last Gravettian		48.5833	17.85	Verpoorte A. 2004. Antiquity 300: 257-267. Verpoorte A. 2002. Archaeologisches Korrespondenzblatt 32: 311-325.
Banka-Horne farske role	GrA-19909	22010	210		AMS	bone fragment reindeer, cutmarked,from IV/B2	Reliable	Slovakia	Last Gravettian		48.5833	17.85	Verpoorte A. 2004. Antiquity 300: 257-267. Verpoorte A. 2002. Archaeologisches Korrespondenzblatt 32: 311-325.
Banka-Horne farske role	GrA-19910	22320	220		AMS	rib fragment reindeer, cutmarked from IV/A2	Reliable	Slovakia	Last Gravettian		48.5833	17.85	Verpoorte A. 2004. Antiquity 300: 257-267. Verpoorte A. 2002. Archaeologisches Korrespondenzblatt 32: 311-325.
Banwell Bone Cave	OxA-14371	52700	1900		AMS	Bison priscus calcaneum same as OxA-14138)	Reliable	United Kingdom	Late Middle Palaeolithic		51.2948	-2.9794	HIGHAM, T.F.G., e.a. 2006a. Radiocarbon 48(2): 179–95.
Banwell Bone Cave	OxA-14136	59500	0		AMS	Bison priscus calcaneum	Reliable	United Kingdom	Late Middle Palaeolithic		51.2948	-2.9794	HIGHAM, T.F.G., e.a. 2006a. Radiocarbon 48(2): 179–95.
Banwell Bone Cave	OxA-14138	83900	0		AMS	Bison priscus calcaneum same as OxA-14137	Reliable	United Kingdom	Late Middle Palaeolithic		51.2948	-2.9794	HIGHAM, T.F.G., e.a. 2006a. Radiocarbon 48(2): 179–95.
Banyoles	UCLA-930	17600	1000		Conv 14C	travertine matrix surrounding the mandible	Reliable	Spain		travertine lake deposit at 5 m depth	42.1068	2.7678	ulia, R., & Bischoff, J.L. 1991 (Journal of Archaeological Science, 18: 707-722); https://www.nespos.org/display/PublicNesposSpace/Banyolas
Banyoles		45000	4000		other	travertine matrix surrounding the mandible	Reliable	Spain		travertine lake deposit at 5 m depth	42.1068	2.7678	ulia, R., & Bischoff, J.L. 1991 (Journal of Archaeological Science, 18: 707-722); https://www.nespos.org/display/PublicNesposSpace/Banyolas
Banyoles		45000	4000		other	U-series	Reliable	Spain	Middle Palaeolithic		42.13	2.766	Julia & Bischoff 1991.
Banyoles		45000	4000		other	U-series	Reliable	Spain	Middle Palaeolithic		42.13	2.766	Carbonell e.a. 2000, In: Bar-Yosef & Pilbeam,
Banyoles		66000	7000		other	ESR and U-series analyses of enamel and dentine	Reliable	Spain		travertine lake deposit at 5 m depth	42.1068	2.7678	ulia, R., & Bischoff, J.L. 1991 (Journal of Archaeological Science, 18: 707-722); https://www.nespos.org/display/PublicNesposSpace/Banyolas
Bara	OxA-2793	9090	90		AMS	Lyngby type artefact	Reliable	Sweden	Ahrensburgian		55.62	13.6	Girininkas A.. ARHEOLOĢIJA UN ETNOGRĀFIJA. – RĪGA, 2016. – 29. LAID
Baracche	LTL-172A	14929	110		Conv 14C	charcoal	Reliable	Italy	Ancient Epigravettian	single layer	43.3667	13.2167	Broglio A. 2006. ERAUL 115: 105-110. Peresani et al., 2005
Barakaevskaya	Kyev	35200	600		Conv 14C		Reliable	Russian Federation			44.375	40.7458	Baliaeva E.V. 2004. In Conard N.J. Settlement Dynamics of the Middle Paleolithic andMiddle Stone Age II, Tubingen, Kerns Verlag: 133-147.
Baranica	OxA-13827	23520	110		AMS	Megaloceros sp. Phalanx	Reliable	Serbia	Upper Palaeolithic	2	43.5801	22.3315	Mihailovuc D. 2013. In Noiret ERAUL 130: 27-29. Alex B. e.a. 2019. JAS Reports 25: 266-279.
Baranica	OxA-13828	35780	320		AMS	Ursus spelaeus M3 tooth	Reliable	Serbia	Early Upper Palaeolithic	4a/4b	43.5801	22.3315	Mihailovuc D. 2013. In Noiret ERAUL 130: 27-29.
Baraquettes	Beta-108634	9950	50		AMS	charcoal from layer 6b	Reliable	France	Sauveterrian	6	45	2.55	Pasty J.-F. e.a. 2002. Paleo
Baraquettes	Beta-122220	10170	60		Conv 14C		Reliable	France	Sauveterrian	6	45	2.55	Pasty J.-F. e.a. 2002. Paleo
Barbas I		146000	29000		TL	burnt flint	Reliable	France	Acheulean	Base C 3	44.8499	0.5667	Valladas H., Mercier N. Falgueres C. & Bahain J.-J. 1999. Gallia Prehistoire 41: 153-166.
Barbas I		147000	28000		TL	burnt flint	Reliable	France	Acheulean	Base C 3	44.8499	0.5667	Valladas H., Mercier N. Falgueres C. & Bahain J.-J. 1999. Gallia Prehistoire 41: 153-166.
Barbas I		239000	44000		TL	burnt flint	Reliable	France	Acheulean	Upper C 4	44.8499	0.5667	Valladas H., Mercier N. Falgueres C. & Bahain J.-J. 1999. Gallia Prehistoire 41: 153-166.
Barbas III	Gif-9591LSN	38300	500		AMS		Reliable	France	Mousterian (MTA)	4	44.8499	0.5667	Banadora
Barbas III	GifA-93050	43500	2200		AMS	charcoal	Reliable	France	Mousterian (MTA)	4	44.8499	0.5667	Banadora
Barco do Xerez de Baixo	?	13330	270		Conv 14C	?	Reliable	Portugal	Epipalaeolithic		38.4094	-7.37278	Almeida F. 1999. REVISTA PORTUGUESA DE Arqueologia 2/1: 25-38. Javier Fernández-López de Pablo 2019. Paleodem.
Barma Grande	GifA-95074	14110	150		AMS	bone	Reliable	Italy	Gravettian		43.7339	7.53523	Holt S. e.a. 2019, QI xxx
Barma Grande	Beta-63510 CAMS-7641	14990	80		AMS	rib fragment from adult male	Unreliable	Italy	Upper Palaeolithic	burial 2	43.7339	7.53523	Formicola V. e.a. Current Anthropology 45: 108.
Barma Grande 6	OxA-10093	24800	800		AMS	metatarsal bone from the skeleton of the adult male BM6	Reliable	Italy	Gravettian?	skeleton from BG6 at a depth of 6.4 m	43.7839	7.53523	Formicola e.a. 2004. C.A. 45:114-118.
Barmaki	Ki-11087	14300	220		Conv 14C		Reliable	Ukraine	Upper Palaeolithic, Epigravettian		50.6333	26.3	Iakovleva L.. 2006.ERAUL 115: 17-23. Lbova L.V. 2013. Archaeology, Ethnology and Anthropology of Eurasia 43: 22-32.
Barnwell Station	Q-590	19500	650		Conv 14C		Reliable	United Kingdom	unspecified		52.22	0.17	Cambridge University natural radiocarbon measurements VI H Godwin, EH Willis - Radiocarbon, 1964 - cambridge.org
Barranc de la Boella, El Forn		240000	30000		other	26Al and10Be in quartz	Reliable	Spain	Lower Palaelithic	Arch level 2,3,4 lithstratigraphic unit II	41.1341	1.17027	Vallverdu J. e.a. 2014, PLoS ONE 9(7): e103634. doi:10.1371/journal.pone.0103634
Barranc de la Boella, El Forn		970000	60000		other	26Al and10Be in quartz	Reliable	Spain	Lower Palaelithic	Arch level 2,3,4 lithstratigraphic unit II	41.1341	1.17027	Vallverdu J. e.a. 2014, PLoS ONE 9(7): e103634. doi:10.1371/journal.pone.0103634
Barranc de la Boella, El Forn		1050000	70000		other	26Al and10Be in quartz	Reliable	Spain	Lower Palaelithic	Arch level 2,3,4 lithstratigraphic unit II	41.1341	1.17027	Vallverdu J. e.a. 2014, PLoS ONE 9(7): e103634. doi:10.1371/journal.pone.0103634
Barranc de la Boella, El Forn		1070000	70000		other	26Al and10Be in quartz	Reliable	Spain	Lower Palaelithic	Arch level 2,3,4 lithstratigraphic unit II	41.1341	1.17027	Vallverdu J. e.a. 2014, PLoS ONE 9(7): e103634. doi:10.1371/journal.pone.0103634
Barranc de la Boella, El Forn		1980000	170000		other	26Al and10Be in quartz	Reliable	Spain	Early Palaeolithic	Arch level 1, lithstratigraphic layer II	41.1341	1.17027	Vallverdu J. e.a. 2014, PLoS ONE 9(7): e103634. doi:10.1371/journal.pone.0103634
Barranc de la Boella, El Forn		2140000	230000		other	26Al and10Be in quartz	Reliable	Spain	Early Palaeolithic	Arch level 1, lithstratigraphic layer II	41.1341	1.17027	Vallverdu J. e.a. 2014, PLoS ONE 9(7): e103634. doi:10.1371/journal.pone.0103634
Barranc de la Boella, El Forn		2600000	180000		other	26Al and10Be in quartz	Reliable	Spain	Early Palaeolithic	Arch level 1, lithstratigraphic layer II	41.1341	1.17027	Vallverdu J. e.a. 2014, PLoS ONE 9(7): e103634. doi:10.1371/journal.pone.0103634
Barranc de la Boella, La Mina		52500			other	AAR on tooth	Reliable	Spain	Middle Palaeolithic	reworked deposit	41.1341	1.17027	Wolf Scientific Reportsvolume 8, Article number: 7048 (2018)
Barranc de la Boella, La Mina		870000	80000		other	26Al and10Be in quartz	Reliable	Spain	Lower Palaeolithic	Lithostratigraphic level II, archael. Level -3	41.1341	1.17027
Barranc de la Boella, La Mina		870000	80000		other	26Al and10Be in quartz	Reliable	Spain	Lower palaeolithic	lithstratigraphic level II, arch. Level 1-3	41.1341	1.17027	Vallverdu J. e.a. 2014, PLoS ONE 9(7): e103634. doi:10.1371/journal.pone.0103634
Barranc de la Boella, La Mina		1090000	60000		other	26Al and10Be in quartz	Reliable	Spain	Lower Palaeolithic	Lithostratigraphic level II, archael. Level -3	41.1341	1.17027
Barranc de la Boella, La Mina		1090000	60000		other	26Al and10Be in quartz	Reliable	Spain	Lower palaeolithic	lithstratigraphic level II, arch. Level 1-3	41.1341	1.17027	Vallverdu J. e.a. 2014, PLoS ONE 9(7): e103634. doi:10.1371/journal.pone.0103634
Barranco Leon		302000	50000	35000	other	U-series and ESR enamel from BL0502 (horse tooth)	Reliable	Spain	Lower Palaeolithic	BL-D, BL-5	37.717	-2.46747	Duval M. e.a. 2012. QR 77: 482-491. Ribot F. e.a. 2015. Current Anthropology 56: 134-142.
Barranco Leon		310000	177000	70000	other	U-series and ESR enamel from BL0503 (horse tooth)	Reliable	Spain	Lower Palaeolithic	BL-D, BL-5	37.717	-2.46747	Duval M. e.a. 2012. QR 77: 482-491. Ribot F. e.a. 2015. Current Anthropology 56: 134-142.
Barranco Leon		427000	213000	77000	other	U-series and ESR enamel from BLO5O1 (horse tooth)	Reliable	Spain	Lower Palaeolithic	BL-D, BL-5	37.717	-2.46747	Duval M. e.a. 2012. QR 77: 482-491. Ribot F. e.a. 2015. Current Anthropology 56: 134-142.
Barranco Leon		780000	0		other	Palaeomagnetism in Matuyama	Reliable	Spain	Lower Palaeolithic	BAL5	37.717	-2.46747	Oms O. e.a. 2000. PNAS 97: 10666-10670. Ribot F. e.a. 2015 Current Anthropology 56: 134-142.
Barrandova	GrA-36106	12790	60		AMS		Reliable	Czech Republic	Magdalenian		49.9431	14.1383	Maier A. 2015, The Central European Magdalenian, Springer.
Bart's Shelter		11600	70		AMS		Reliable	United Kingdom	Palaeolithic		54.1234	-3.11718	Smith I.R. e.a. 2013. JQS 28: 542-544.
Barun-Alan	SOAN-6429	39800	0		Conv 14C	Bone from contactzone with layer 6	Reliable	Russian Federation	Khengerekte culture, Palaeolithic	7	52.3956	109.686	Tashak V.I. 2015. QUI 355: 126-133.
Barun-Alan	SOAN-6604	41000	0		Conv 14C	Bone from 7a	Reliable	Russian Federation	Khengerekte culture, Palaeolithic	7	52.3956	109.686	Tashak V.I. 2015. QUI 355: 126-133.
Barun-Alan	GI SB RAS-731	60000	7500		TL	Quartz from upper part in the middle part of excavation	Reliable	Russian Federation	Khengerekte culture, Palaeolithic	7	52.3956	109.686	Tashak V.I. 2015. QUI 355: 126-133.
Barun-Alan	GI SB RAS-716	74000	12000		TL	quartz from level 7a	Reliable	Russian Federation	Khengerekte culture, Palaeolithic	7	52.3956	109.686	Tashak V.I. 2015. QUI 355: 126-133.
Barun-Alan	GI SB RAS-742	75500	7500		TL	upper part in the south part of excavation	Reliable	Russian Federation	Khengerekte culture, Palaeolithic	7	52.3956	109.686	Tashak V.I. 2015. QUI 355: 126-133.
Barun-Alan	GI SB RAS-734	110000	11500		TL	Quartz from level 7C	Unreliable	Russian Federation	Khengerekte culture, Palaeolithic	7	52.3956	109.686	Tashak V.I. 2015. QUI 355: 126-133.
Barun-Alan-A	SB RASe 729	22500	3000		TL	Quartz from the middle part	Reliable	Russian Federation	Khengerekte culture, Palaeolithic	6	52.3956	109.686	Tashak V.I. 2015. QUI 355: 126-133.
Barun-Alan-A	GI SB RAS-733	33500	4000		TL	quartz from base of layer	Reliable	Russian Federation	Khengerekte culture, Palaeolithic	6	52.3956	109.686	Tashak V.I. 2015. QUI 355: 126-133.
Basura	GrN-5007	12340	290		Conv 14C		Reliable	Italy	Middle Palaeolithic, unspecified		44.05	7.93	de Lumley-Woodyear H. 1969. Le Paleolithique inferieur et moyen du Midi Mediterraneen dans son cadre geologique. CNRS. Vogel and Waterbolk 1972
Basura	GrN-4897	24230	290		Conv 14C		Reliable	Italy	Middle Palaeolithic, unspecified		44.05	7.93	de Lumley-Woodyear H. 1969. Le Paleolithique inferieur et moyen du Midi Mediterraneen dans son cadre geologique. CNRS. Vogel and Waterbolk 1972
Bau de L'Aubesier		16900	17000		TL	average minimum age estimate bust above H.n. remains	Reliable	France	Middle Palaeolithic, Typical Mousterian	H1	44.0833	5.35	Lebel S. e.a. 2007. INQUA Congress abstracts: 0777. Richter D. e.a. 2006. Archaeometry 48: 695-705. Lebel S. 2001 PNAS 98: 11097.
Bau de L'Aubesier	AUB-168	180000	25000		TL	burnt flint	Reliable	France	Middle Palaeolithic, Typical Mousterian	H1	44.0833	5.35	Lebel S. e.a. 2007. INQUA Congress abstracts: 0777. Richter D. e.a. 2006. Archaeometry 48: 695-705. Lebel S. 2001 PNAS 98: 11097.
Bau de L'Aubesier		191000	15000		TL	avarage maximum age estimate from just above H.n. remainsbove H below	Reliable	France	Middle Palaeolithic, Typical Mousterian	H1	44.0833	5.35	Lebel S. e.a. 2007. INQUA Congress abstracts: 0777. Richter D. e.a. 2006. Archaeometry 48: 695-705. Lebel S. 2001 PNAS 98: 11097.
Baume Bonne		166000	37000		other	U/Th	Reliable	France	Premousterian	V top	43.7	6.03333	Valladas H., Mercier N., Falgueres C. & Bahain J.-J. 1999. Gallia Prehistoire 41:: 153-166.
Baume Bonne		199000	20000		other	U/Th	Reliable	France	Premousterian	V base	43.7	6.03333	Valladas H., Mercier N., Falgueres C. & Bahain J.-J. 1999. Gallia Prehistoire 41: 153-166.
Baume de Gigny	Ly-1798	12370	460		Conv 14C	bone	Reliable	France	Upper Palaeolithic	IV	46.0451	5.46213	Cupillar C. 2013. SPF Memoire 56: 355.
Baume de Gigny	Ly-1702	13540	480		Conv 14C	bone	Reliable	France	Upper Palaeolithic	IV	46.0451	5.46213	Cupillar C. 2013. SPF Memoire 56: 355.
Baume de Gigny	Ly-3290/GrA	17645	110		AMS	reindeer	Reliable	France	Undefined, Upper Palaeolithic	VI	46.4514	5.46213	Cupillar C. 2013. SPF Memoire 56: 355.
Baume de Gigny	Ly-1703	22430	500		Conv 14C	bone	Reliable	France	Undefined, Magdalenian	V	46.4514	5.46213	Cupillar C. 2013. SPF Memoire 56: 355.
Baume de Gigny	Ly-1701	27000	1400		Conv 14C	bone	Reliable	France	Mousterian	X	47.8167	4.3	Bocaut-Appel J-P & Demars P.Y 2000. Antiquity 74, 285
Baume de Gigny	Ly-789	28500	1400		Conv 14C	bone	Reliable	France	Mousterian	88	47.8167	4.3	Bocaut-Appel J-P & Demars P.Y 2000. Antiquity 74, 285
Baume de Gigny	Ly-566	29500	1400		Conv 14C	bone	Reliable	France	Mousterian	8	47.8167	4.3	Bocaut-Appel J-P & Demars P.Y 2000. Antiquity 74, 285
Baume de Gigny	Ly-804	31500	0		Conv 14C	bone	Reliable	France	Mousterian	20	47.8167	4.3	Bocaut-Appel J-P & Demars P.Y 2000. Antiquity 74, 285
Baume de Gigny	Ly-3063	31500	1000		Conv 14C	bone	Reliable	France	Mousterian	IX	47.8167	4.3	Bocaut-Appel J-P & Demars P.Y 2000. Antiquity 74, 285
Baume de Gigny	Ly-971	32300	0		Conv 14C	bone	Reliable	France	Mousterian	XV	47.8167	4.3	Bocaut-Appel J-P & Demars P.Y 2000. Antiquity 74, 285
Baume de Gigny	Ly-2526	33000	0		Conv 14C	bone	Reliable	France	Mousterian	XI	46.4514	5.46213	Delibrias G. e.a. 1990. In: Paleolithique moyen recent et Paleolithique superieur ancien en Europe. Memoires du Musee de Prehist. d'Ile-de-France 3:39-42.
Baume de Monthiver	LTL-17693	11639	70		AMS	Pinus sylv. Charcoal	Reliable	France	Late Palaeolithic	M-E21	43.7054	6.50181	Porraz G. e.a. 2018, BSPF 115: 390-393,
Baume de Vallorgues	Hv-1344	10910	225		Conv 14C	charcoal	Reliable	France	Romanellian, Azilian, Epipalaeolithic	10	44.05	4.43333	Rillardon M. 2014. PhD. Aix-Marseille I.
Baume de Vallorgues	Kn-61	10910	85		Conv 14C		Reliable	France	Romanellian, Epipalaeolithic	8	44.05	4.43333	Rillardon M. 2014. PhD. Aix-Marseille I.
Baume de Vallorgues	KN-1061	11030	85		Conv 14C		Reliable	France	Romanellian, Epipalaeolithic	8	44.05	4.43333	Rillardon M. 2014. PhD. Aix-Marseille I.
Baume de Vallorgues	KN-68	11200	115		Conv 14C	charcoal	Reliable	France	Romanellian Middle, Final Magdalenian	15	44.05	4.43333	Rillardon M. Quaternary International 337 (2014) 129e153.
Baume de Vallorgues	Hv-1345	11270	230		Conv 14C	charcoal	Reliable	France	Romanellian Middle, Epipalaeolithic	9	44.05	4.43333	Rillardon M. 2014. PhD. Aix-Marseille I.
Baume de Vallorgues	Hv-1346	12060	250		Conv 14C	charcoal	Reliable	France	Romanellien Azilian	14	44.05	4.43333	Sommaire des datations 14C concernant la préhistoire en France: 1.-Dates parues de 1955 à 1974 G Delibrias, J Evin - Bulletin de la Société préhistorique française. Comptes …, 1974 - JSTORg
Baume de Vallorgues	Kn-67	12060	250		Conv 14C	from 15a18	Reliable	France	Romanellian Middle, Final Magdalenian	15	44.05	4.43333	Rillardon M. Quaternary International 337 (2014) 129e153.
Baume d'OuLlins	MC-2086	9600	160		Conv 14C		Reliable	France	Mesolithic	7a	44.3418	4.4576	Actualité scientifique F Bazile, R Mauny, G Bailloud, F Champagne - Bulletin de la Société …, 1981 - JSTOR
Baume d'Oullins	Gif-6015	10080	140		Conv 14C	Charcoal	Reliable	France	Upper Magdalenian	B1	44.3418	4.4576	Banadora, Banque de données des dates radiocarbones de Lyon pour l'Europe et le Proche-Orient P Galate - … at: http://www. archeometrie. mom. fr/Banadora, 2011
Baume d'Oullins	Gif-6016	12800	180		Conv 14C	from Magdalenian?	Reliable	France	Solutrean Upper	D	44.3418	4.4576	Onoratini,G and Renault-Miskovsky,J,Préhistoire et environnement du paleolithique superieur du sud-est de la France,in: European late pleistocene, isotope stages 2 and 3: humans, their ecology & cultural adaptations,p131-174
Baume d'Oullins	Ly-798	19360	420		Conv 14C	bone	Reliable	France	Solutrean lower	6	44.3418	4.4576
Baume d'Oullins	Ly-799	19710	400		Conv 14C	bone	Reliable	France	Solutrean lower	7	44.3418	4.4576	Onoratini,G and Renault-Miskovsky,J,Préhistoire et environnement du paleolithique superieur du sud-est de la France,in: European late pleistocene, isotope stages 2 and 3: humans, their ecology & cultural adaptations,p131-174
Baume d'Oullins	OxA-22472	20050	110		AMS		Reliable	France	Magdalenian	10	44.3418	4.4576	Bazile 2011. Paleo.
Baume d'Oullins	Ly-1983	20060	450		Conv 14C	bones	Reliable	France	Solutrean middle	9	44.3418	4.4576	Onoratini,G and Renault-Miskovsky,J,Préhistoire et environnement du paleolithique superieur du sud-est de la France,in: European late pleistocene, isotope stages 2 and 3: humans, their ecology & cultural adaptations,p131-174
Baume d'Oullins	Ly-1985	20060	450		Conv 14C		Reliable	France	Solutrean Upper		44.3418	4.4576	Onoratini,G and Renault-Miskovsky,J,Préhistoire et environnement du paleolithique superieur du sud-est de la France,in: European late pleistocene, isotope stages 2 and 3: humans, their ecology & cultural adaptations,p131-174
Baume d'Oullins	Ly-1984	20100	500		Conv 14C	bones	Reliable	France	Solutrean Upper	d 2	44.3418	4.4576	Onoratini,G and Renault-Miskovsky,J,Préhistoire et environnement du paleolithique superieur du sud-est de la France,in: European late pleistocene, isotope stages 2 and 3: humans, their ecology & cultural adaptations,p131-174
Baume d'Oullins	MC-2358	20920	300		Conv 14C		Reliable	France	Solutrean Upper	D	44.3418	4.4576	Onoratini,G and Renault-Miskovsky,J,Préhistoire et environnement du paleolithique superieur du sud-est de la France,in: European late pleistocene, isotope stages 2 and 3: humans, their ecology & cultural adaptations,p131-174
Baume d'Oullins		31750	583		other	bone	Unreliable	France	Final Mousterian	Ra/Rb	44.3418	4.4576	Szmidt C.C. e.a. C. R. Palevol 9 (2010) 185:199.
Baume d'Oullins (a.k.a. d'Oulen")	Gif-6017	16500	350		Conv 14C	charcoal	Reliable	France	Magdalenian	"Fond CCL 1"	44.3418	4.4576	Banadora
Baume du Lion	MC-2448	13100	300		Conv 14C	Charcoal	Reliable	France	Magdalenian	B	43.9167	3.73333	Banadora, Banque de données des dates radiocarbones de Lyon pour l'Europe et le Proche-Orient P Galate - … at: http://www. archeometrie. mom. fr/Banadora, 2011
Baume du Lion	MC-1209	16200	400		Conv 14C		Reliable	France	Middle Magdalenian	3	43.9167	3.73333	Djindjian 2003
Baume Goulan	LYON-672	11865	70		AMS	Charcoal	Reliable	France	Gravettian	fouillles Taxil	43.6333	6.21667	Banadora, Banque de données des dates radiocarbones de Lyon pour 'Europe et le Proche-Orient P Galate - … at: http://www. archeometrie. mom. fr/Banadora, 2011
Baume Goulon	Gif-10815	10220	85		Conv 14C	Bone Cervus elapphus	Reliable	France	Recent Gravettian, Azlian, Late epigravetian	Couche Paleo fouilles Taxil	43.5499	6.2333	Livache M. e.a. 2003. Rivista di Scienze Preistoriche 53: 37-54. Naudinot N.e.a. 2014. JAS ip.
Baume Loire	Ly-958	10200	950		Conv 14C		Unreliable	France	Magdalenian	hearth, close to the present-day surface	44.9648	3.88213	Delibrias and Evin 1980
Baume Longue	MC-591	9780	220		Conv 14C	mollusc shell	Reliable	France		3a	43.48	4.89
Baume Longue	Ly-2415	26500	1000		Conv 14C	bones	Reliable	France	FAUNA / Middle Pal.	basal fill, Grands Puits pit	43.9333	4.3167	Radiocarbon 25(1): 73 (Lyon datelist 9). *cave bear. a.k.a. Grotte de Dions. Archaeology: if near Ponteau, then LUP: Escalon de Fonton, M. 1966 (BSPF 63: 66-180, esp. pp.148-55)
Baume-Bonne		125000	7100		other		Reliable	France		Plncher (Ens. V)	43.7	6.0333	Jaubert J. 2002. In: Le Dernier Interglaciaire et les occupations humaines du paléolithique moyen. CERP 8: 143-156.
Baume-Bonne		130000	15500		other		Reliable	France		Plncher (Ens. V)	43.7	6.0333	Jaubert J. 2002. In: Le Dernier Interglaciaire et les occupations humaines du paléolithique moyen. CERP 8: 143-156.
Baume-Bonne		135000	10000		other		Reliable	France		Plncher (Ens. V)	43.7	6.0333	Jaubert J. 2002. In: Le Dernier Interglaciaire et les occupations humaines du paléolithique moyen. CERP 8: 143-156.
Baume-Latrone	Ly-1966	29600	1100		Conv 14C	ursus spelaeus bones	Reliable	France	Palaeolithic rock art	Basal soil from Russan pit	43.926	4.342	Banadora
Baume-Noire, abri sud	Ly-3292	13045	75		AMS	reindeer	Reliable	France	Upper Magdalenian	M3	47.4833	5.95	David G. 1996. Gallia Prehistoire 38: 111-248. Cupillar C. 2013. SPF Memoire 56: 355.
Baume-Noire, abri sud	Ly-4716	13950	135		Conv 14C	Bone	Reliable	France	Upper Magdalenian	M3	47.4833	5.95	David G. 1996. Gallia Prehistoire 38: 111-248. Cupillar C. 2013. SPF Memoire 56: 355.
Baume-Noire, abri sud	Ly-4715	14100	180		Conv 14C	Bone	Reliable	France	Middle or Upper Magdalenian, Magdalenian?	M4	47.4833	5.95	David G. 1996. Gallia Prehistoire 38: 111-248. Cupillar C. 2013. SPF Memoire 56: 355.
Baume-Noire, abri sud	Ly-5218/GrA	18070	80		AMS	reindeeer	Reliable	France	Magdalenian?	M1	47.4833	5.95	Cupillar C. 2013. SPF Memoire 56: 355.
Baume-Noire, abri sud	Ly-5217/GrA	23071	267		AMS	reindeer	Reliable	France	Middle or Upper Magdalenian, Magdalenian?	M4	47.4833	5.95	David G. 1996. Gallia Prehistoire 38: 111-248. Cupillar C. 2013. SPF Memoire 56: 355.
Baume-Vallee, abri Laborde		37000	5900		other	EU ESR on Equus enamel	Reliable	France	Charentian of Ferrassie type	US 29b & 30, Unit 1	44.9667	3.88333	Jaubert J. 2002. In: Le Dernier Interglaciaire et les occupations humaines du paléolithique moyen. CERP 8: 143-156.
Baume-Vallee, abri Laborde		48300	4800		other	LU ESR on Equus enamel	Reliable	France	Charentian of Ferrassie type	US 29b & 30, Unit 1	44.9667	3.88333	Jaubert J. 2002. In: Le Dernier Interglaciaire et les occupations humaines du paléolithique moyen. CERP 8: 143-156.
Baume-Vallee, abri Laborde	OxTL-248e	78500	7500		TL	average of three dates, burnt flint	Reliable	France	Charentian of Ferrassie type	US 29b & 30, Unit 1	44.9667	3.88333	Jaubert J. 2002. In: Le Dernier Interglaciaire et les occupations humaines du paléolithique moyen. CERP 8: 143-156.
Bavans, Sous Les £Roches	GrA--23129	12170	60		AMS	bone red deer	Reliable	France	Magdalenian	terre jaune, 8	47.4833	6.73333	Cupillard C. e.a. 2014. QI.2014.05.032
Beauvais-la-Justice		20000	1000		other	U/Th (alpha) on Rhino tooth	Reliable	France	Middle Palaeolithic	C2 in 6b (lower level)	43.4326	2.13295	Michel V. e.a. 1999. Earth and Planetary Sciences 329: 369-375.
Beauvais-la-Justice		26000	1000		other	U/Th (alpha) on Rhino tooth	Reliable	France	Middle Palaeolithic	C2 in 6b (lower level)	43.4326	2.13295	Michel V. e.a. 1999. Earth and Planetary Sciences 329: 369-375.
Beauvais-la-Justice	Beau1d	31000	1000		other	U/Th alpha S36-C1-1 thino teeth	Reliable	France	Middle Palaeolithic	C1 in 6a (upper level)	49.4326	2.13295	Tuffreau A., 2002. In: Le Dernier Interglaciaire et les occupations humaines du paléolithique moyen. CERP 8: 67-73. Michel V. e.a. 1999. Earth and Planetary Sciences 329: 369-375.
Beauvais-la-Justice	Beau1e,2	46000	5000		other	ESR EU rhino teeth S36-C1-	Reliable	France	Middle Palaeolithic	C1 in 6a (upper level)	49.4326	2.13295	Tuffreau A., 2002. In: Le Dernier Interglaciaire et les occupations humaines du paléolithique moyen. CERP 8: 67-73. Michel V. e.a. 1999. Earth and Planetary Sciences 329: 369-375.
Beauvais-la-Justice		47000	5000		other	ESR EU Rhino tooth	Reliable	France	Middle Palaeolithic	C2 in 6b (lower level)	43.4326	2.13295	Michel V. e.a. 1999. Earth and Planetary Sciences 329: 369-375.
Beauvais-la-Justice	Beau1e,2	48000	7000		other	U/Th alpha S36-C1	Reliable	France	Middle Palaeolithic	C1 in 6a (upper level)	49.4326	2.13295	Tuffreau A., 2002. In: Le Dernier Interglaciaire et les occupations humaines du paléolithique moyen. CERP 8: 67-73. Michel V. e.a. 1999. Earth and Planetary Sciences 329: 369-375.
Beauvais-la-Justice		48000	5000		other	ESR EU Rhino tooth	Reliable	France	Middle Palaeolithic	C2 in 6b (lower level)	43.4326	2.13295	Michel V. e.a. 1999. Earth and Planetary Sciences 329: 369-375.
Beauvais-la-Justice		49000	8000	7000	other	U/Th (alpha) on Rhino tooth	Reliable	France	Middle Palaeolithic	C2 in 6b (lower level)	43.4326	2.13295	Michel V. e.a. 1999. Earth and Planetary Sciences 329: 369-375.
Beauvais-la-Justice		50000	8000	7000	other	U/Th (alpha) on Rhino tooth	Reliable	France	Middle Palaeolithic	C2 in 6b (lower level)	43.4326	2.13295	Michel V. e.a. 1999. Earth and Planetary Sciences 329: 369-375.
Beauvais-la-Justice	Beau1e,2	52000	6000		other	ESR LU rhino teeth S36-C1-	Reliable	France	Middle Palaeolithic	C1 in 6a (upper level)	49.4326	2.13295	Tuffreau A., 2002. In: Le Dernier Interglaciaire et les occupations humaines du paléolithique moyen. CERP 8: 67-73. Michel V. e.a. 1999. Earth and Planetary Sciences 329: 369-375.
Beauvais-la-Justice		53000	6000		other	ESR LU Rhino tooth	Reliable	France	Middle Palaeolithic	C2 in 6b (lower level)	43.4326	2.13295	Michel V. e.a. 1999. Earth and Planetary Sciences 329: 369-375.
Beauvais-la-Justice	Beau93-2	55000	2000		other	U-Th on reindeer bone from M38-C1-1	Reliable	France	Middle Palaeolithic	C1 in 6a (upper level)	49.4326	2.13295	Tuffreau A., 2002. In: Le Dernier Interglaciaire et les occupations humaines du paléolithique moyen. CERP 8: 67-73. Michel V. e.a. 1999. Earth and Planetary Sciences 329: 369-375.
Beauvais-la-Justice		55000	6000		other	ESR LU Rhino tooth	Reliable	France	Middle Palaeolithic	C2 in 6b (lower level)	43.4326	2.13295	Michel V. e.a. 1999. Earth and Planetary Sciences 329: 369-375.
Beauvais-la-Justice		55600	4000		TL	heated flint	Reliable	France	Middle Palaeolithic	C1 in 6a (upper level)	49.4326	2.13295	Tuffreau A., 2002. In: Le Dernier Interglaciaire et les occupations humaines du paléolithique moyen. CERP 8: 67-73. Michel V. e.a. 1999. Earth and Planetary Sciences 329: 369-375.
Beauvais-la-Justice	Beau93-3	61000	2000		other	U-Th on reindeer bone from M38-C1-2	Reliable	France	Middle Palaeolithic	C1 in 6a (upper level)	49.4326	2.13295	Tuffreau A., 2002. In: Le Dernier Interglaciaire et les occupations humaines du paléolithique moyen. CERP 8: 67-73. Michel V. e.a. 1999. Earth and Planetary Sciences 329: 369-375.
Beauvais-la-Justice		64000	3000		other	U/Th of reindeer bone	Reliable	France	Middle Palaeolithic	C2 in 6b (lower level)	43.4326	2.13295	Michel V. e.a. 1999. Earth and Planetary Sciences 329: 369-375.
Beauvais-la-Justice		72000	3000		other	U/Th of reindeer bone	Reliable	France	Middle Palaeolithic	C2 in 6b (lower level)	43.4326	2.13295	Michel V. e.a. 1999. Earth and Planetary Sciences 329: 369-375.
Beauvais-la-Justice		86000	4000		other	U/Th of reindeer bone	Reliable	France	Middle Palaeolithic	C2 in 6b (lower level)	43.4326	2.13295	Michel V. e.a. 1999. Earth and Planetary Sciences 329: 369-375.
Beauvais-la-Justice	Beau93-1	173000	13000	11000	other	U-Th on reindeer bone from B36-C1-2	Reliable	France	Middle Palaeolithic	C1 in 6a (upper level)	49.4326	2.13295	Tuffreau A., 2002. In: Le Dernier Interglaciaire et les occupations humaines du paléolithique moyen. CERP 8: 67-73. Michel V. e.a. 1999. Earth and Planetary Sciences 329: 369-375.
Beauvais-la-Justice		197000	17000	15000	other	U/Th of reindeer bone	Reliable	France	Middle Palaeolithic	C2 in 6b (lower level)	43.4326	2.13295	Michel V. e.a. 1999. Earth and Planetary Sciences 329: 369-375.
Bedburg-Konigshoven	KN-3883B	9540	120		Conv 14C	peat	Reliable	Germany	Ahrensburgian		51.0292	6.51171	Lanting J.N.,Van der Plicht J., I996, De 14 C-Chronologie van de Nederlandse Pre-en Protohistorie, I: Laat-Palaeolithicum. Palaeohistoria 37/38: 7I-125
Bedburg-Konigshoven	KN-3883A	9660	120		Conv 14C	peat	Reliable	Germany	Ahrensburgian		51.0292	6.51171	Lanting J.N.,Van der Plicht J., I996, De 14 C-Chronologie van de Nederlandse Pre-en Protohistorie, I: Laat-Palaeolithicum. Palaeohistoria 37/38: 7I-125
Bedburg-Konigshoven	KN-4135	9740	100		Conv 14C	Bones of Bos primigenius from phase 13	Reliable	Germany	Ahrensburgian		51.0292	6.51171	Lanting J.N.,Van der Plicht J., I996, De 14 C-Chronologie van de Nederlandse Pre-en Protohistorie, I: Laat-Palaeolithicum. Palaeohistoria 37/38: 7I-125
Bedburg-Konigshoven	KN-4139	10140	100		Conv 14C	bones of Bos primigenius from 17	Reliable	Germany	Ahrensburgian		51.0292	6.51171	Lanting J.N.,Van der Plicht J., I996, De 14 C-Chronologie van de Nederlandse Pre-en Protohistorie, I: Laat-Palaeolithicum. Palaeohistoria 37/38: 7I-125
Bedburg-Konigshoven	KN-4137	10290	100		Conv 14C	bones of Bos primigenius from 15	Reliable	Germany	Ahrensburgian		51.0292	6.51171	Lanting J.N.,Van der Plicht J., I996, De 14 C-Chronologie van de Nederlandse Pre-en Protohistorie, I: Laat-Palaeolithicum. Palaeohistoria 37/38: 7I-125
Bedburg-Konigshoven	KN-4138	10670	100		Conv 14C	bones of Bos primigenius from 16	Reliable	Germany	Ahrensburgian		51.0292	6.51171	Lanting J.N.,Van der Plicht J., I996, De 14 C-Chronologie van de Nederlandse Pre-en Protohistorie, I: Laat-Palaeolithicum. Palaeohistoria 37/38: 7I-125
Bedburg-Konigshoven	KN-4136	10920	100		Conv 14C	bones of Bos primigenius from 14	Reliable	Germany	Ahrensburgian		51.0292	6.51171	Lanting J.N.,Van der Plicht J., I996, De 14 C-Chronologie van de Nederlandse Pre-en Protohistorie, I: Laat-Palaeolithicum. Palaeohistoria 37/38: 7I-125
Bedburg-Koningshoven	KN-3998	9510	100		Conv 14C	wood	Reliable	Germany	Late Palaeolithic/Early Mesolithic	phase 4	51.0292	6.51171
Bedburg-Koningshoven	KN-4001	9620	85		Conv 14C	Peat	Reliable	Germany	Late Palaeolithic-Early Mesolithic	phase 7	51.0292	6.51171
Bedburg-Koningshoven	KN-4002	9630	90		Conv 14C	Peat	Reliable	Germany	Late Palaeolithic/Early Mesolithic	8	51.0292	6.51171
Bedburg-Koningshoven	KN-3999	9720	100		Conv 14C	wood	Reliable	Germany	Late Palaeolthic/Early Mesolithic	5	51.0292	6.51171
Bedburg-Koningshoven	KN-4000	10010	85		Conv 14C	Peat	Reliable	Germany	Late palaeolithic/Early Mesolithic	6	51.0292	6.51171
Bedburg-Koningshoven	KN-3996	10010	95		Conv 14C	wood	Reliable	Germany	Late Palaeolithic/Early Mesolithic	2	51.0292	6.51171
Bedburg-Koningshoven	KN-3997	10010	850		Conv 14C	wood	Reliable	Germany	Unspecified Mesolithic	'Sample 3 (83-85/106-110)	51.0292	6.51171
Bedburg-Koningshoven	KN-3995	10180	90		Conv 14C	wood	Reliable	Germany	Late Palaeolithic/Early Mesolithic	1	51.0292	6.51171
Bedeilhac	LYON-423	13220	100		AMS	Charcoal, Ech 2, limon inf.	Reliable	France	Upper Magdalenian	?	42.8723	1.57166	Djindjian F. 2000. In SFP mémoire 28: 95-112.
Bedeilhac	LYON-428	13660	100		AMS	Charcoal, Ech 7, structure K27	Reliable	France	Upper Magdalenian	?	42.8723	1.57166	Djindjian F. 2000. In SFP mémoire 28: 95-112.
Bedeilhac	LYON-425	13680	155		AMS	Charcoal, Ech 4, K43, Releve 2	Reliable	France	Upper Magdalenian	?	42.8723	1.57166	Djindjian F. 2000. In SFP mémoire 28: 95-112.
Bedeilhac	LYON-427	13725	100		AMS	Charcoal, ech 6, couche 3, K26	Reliable	France	Upper Magdalenian	?	42.8723	1.57166	Djindjian F. 2000. In SFP mémoire 28: 95-112.
Beeches Pit, West Stow	BP 1201	383000	9000		other	ESR/U on tooth enamel	Reliable	United Kingdom	Acheulean	5	52.3167	0.62506	Preece R. e.a. 2007. QSR 26: 11236-1300. Voinchet P. 2015. JQS 30: 610-622.
Beeches Pit, West Stow	BEP74	385000	53000		TL	burnt flint	Reliable	United Kingdom	Acheulean	5	52.3167	0.62506	Preece R. e.a. 2007. QSR 26: 11236-1300. Voinchet P. 2015. JQS 30: 610-622.
Beeches Pit, West Stow	BEP132	390000	43000		TL	burnt flint	Reliable	United Kingdom	Acheulean	6	52.3167	0.62506	Preece R. e.a. 2007. QSR 26: 11236-1300.
Beeches Pit, West Stow	BEP52	390000	37000		TL	burnt flint	Reliable	United Kingdom	Acheulean	5	52.3167	0.62506	Preece R. e.a. 2007. QSR 26: 11236-1300. Voinchet P. 2015. JQS 30: 610-622.
Beeches Pit, West Stow	BP 1202	397000	45000		other	ESR/U on tooth enamel	Reliable	United Kingdom	Acheulean	5	52.3167	0.62506	Preece R. e.a. 2007. QSR 26: 11236-1300. Voinchet P. 2015. JQS 30: 610-622.
Beeches Pit, West Stow	Debenham	414000	30000		TL		Reliable	United Kingdom	Acheulean	3b	52.3167	0.62506	Preece R.C. 2006. JQS 21: 485-496.
Beeches Pit, West Stow		455000			other	Uranium Series bed 4	Reliable	United Kingdom	Acheulean	3b	52.3167	0.62506	Preece R.C. 2006. JQS 21: 485-496.
Beeches Pit, West Stow	BEP11	471000	5100		TL	burnt flint	Reliable	United Kingdom	Acheulean	6	52.3167	0.62506	Preece R. e.a. 2007. QSR 26: 11236-1300.
Beeches Pit, West Stow	BEP131	4420000	43		TL	burnt flint	Reliable	United Kingdom	Acheulean	6	52.3167	0.62506	Preece R. e.a. 2007. QSR 26: 11236-1300.
Beedings		30000	3000		OSL	friom trench F, 5-15 microm	Reliable	United Kingdom	Early Upper Palaeolithic, Lincombian-Ranisian-Jerzmanowician technocomplex	3a	50.9759	-0.47168	Pope M. 2009. Arch Inter 11: 33-36., Pope M. e.a. 2013. QI 316: 14-26.
Beedings		31000	2000		OSL	from trench G, 5-15 microm	Reliable	United Kingdom	Early Upper Palaeolithic, Lincombian-Ranisian-Jerzmanowician technocomplex	3a	50.9759	-0.47168	Pope M. 2009. Arch Inter 11: 33-36., Pope M. e.a. 2013. QI 316: 14-26.
Beedings		31100	5700		TL	burnt flint	Reliable	United Kingdom	Early Upper Palaeolithic, Lincombian-Ranisian-Jerzmanowician technocomplex	3a	50.9759	-0.47168	Pope M. 2009. Arch Inter 11: 33-36., Pope M. e.a. 2013. QI 316: 14-26.
Beefsteak Cave	GB0101	98800	15000		other	U sereies on travertaine	Reliable	Sapin	sterile	D	36.1142	-5.3467	Giles F. e.a. 2007. Geogazeta 43: 131-134.
Beharovce-Sobocisko		206000			other	traertines	Reliable	Poland	microlithic flake industrie		50.9643	17.1917	Kozlowski J. Litikum 4 (2016) 19–27
Belloy-sur-Somme, Plaisance	OxA-460	5255	800		AMS	bone	Reliable	France	Late Palaeolithic Long Blade Industry, Belloisian	Upper horizon B117 15c	49.9656	2.12106	Fagnart,J.P. and Coudret,P.,Le Tardiglaciaire dans le nord de la France.In: European late pleistocene, isotope stages 2 and 3: humans, their ecology & cultural adaptations,p111-128
Belloy-sur-Somme, Plaisance	OxA-461	8010	110		AMS	tooth	Reliable	France	Late Palaeolithic Long Blade Industry	B117, S17, No.17, layer 2	49.9656	2.12106	Fagnart,J.P. and Coudret,P.,Le Tardiglaciaire dans le nord de la France.In: European late pleistocene, isotope stages 2 and 3: humans, their ecology & cultural adaptations,p111-128
Belloy-sur-Somme, Plaisance	OxA-462	9720	130		AMS	equus (teeth)	Reliable	France	Late Palaeolithic long blade industry	B117, layer 2	49.9656	2.12106	Fagnart,J.P. and Coudret,P.,Le Tardiglaciaire dans le nord de la France.In: European late pleistocene, isotope stages 2 and 3: humans, their ecology & cultural adaptations,p111-128
Belloy-sur-Somme, Plaisance	Gif-8704	9770	100		Conv 14C	bone flake B141-151	Reliable	France	Late Palaeolithic long blade industry		49.9656	2.12106	Fagnart,J.P. and Coudret,P.,Le Tardiglaciaire dans le nord de la France.In: European late pleistocene, isotope stages 2 and 3: humans, their ecology & cultural adaptations,p111-128
Belloy-sur-Somme, Plaisance	OxA-723	9890	150		AMS	bone	Reliable	France	Late Palaeolithic long blade industry		49.9656	2.12106	Fagnart,J.P. and Coudret,P.,Le Tardiglaciaire dans le nord de la France.In: European late pleistocene, isotope stages 2 and 3: humans, their ecology & cultural adaptations,p111-128
Belloy-sur-Somme, Plaisance	OxA-737	9890	150		AMS	equus (teeth)	Reliable	France	Late Palaeolithic long blade industry	B131, layer 2	49.9656	2.12106	Fagnart,J.P. and Coudret,P.,Le Tardiglaciaire dans le nord de la France.In: European late pleistocene, isotope stages 2 and 3: humans, their ecology & cultural adaptations,p111-128
Belloy-sur-Somme, Plaisance	OxA-722	10110	130		AMS	equus (teeth)	Reliable	France	Late Palaeolithic long blade industry	B131, layer 2	49.9656	2.12106	Fagnart,J.P. and Coudret,P.,Le Tardiglaciaire dans le nord de la France.In: European late pleistocene, isotope stages 2 and 3: humans, their ecology & cultural adaptations,p111-128
Belloy-sur-Somme, Plaisance	OxA-724	10260	160		AMS	equus (teeth)	Reliable	France	Late Palaeolithic long blade industry	B131, layer 2	49.9656	2.12106	Fagnart,J.P. and Coudret,P.,Le Tardiglaciaire dans le nord de la France.In: European late pleistocene, isotope stages 2 and 3: humans, their ecology & cultural adaptations,p111-128
Belvis	Gif-2950	12270	280		Conv 14C	bone	Reliable	France	Magdalenian VI,UpperMagdalenian	3	43.1386	2.2274	Renault-Miskovsky J., Leroi-Gourhan Arl., 1981. Bull. AFEQ, vol 3-4 : 121-128. Chevallier A. 2013, Munibe 67: 269-284,
Belvis	SacA-6971	12330	50		AMS	bone	Reliable	France	Magdalenian VI,UpperMagdalenian	3	43.1386	2.2274	Renault-Miskovsky J., Leroi-Gourhan Arl., 1981. Bull. AFEQ, vol 3-4 : 121-128. Chevallier A. 2013, Munibe 67: 269-284,
Belvis	SacA-6971	12330	50		Conv 14C	bone	Reliable	France	Magdalenian VI,UpperMagdalenian	3	43.1386	2.2274	Renault-Miskovsky J., Leroi-Gourhan Arl., 1981. Bull. AFEQ, vol 3-4 : 121-128. Chevallier A. 2013, Munibe 67: 269-284,
Belvis	SacA-6973	13080	50		AMS	bone	Reliable	France	Magdalenian VI,UpperMagdalenian	3	43.1386	2.2274	Renault-Miskovsky J., Leroi-Gourhan Arl., 1981. Bull. AFEQ, vol 3-4 : 121-128. Chevallier A. 2013, Munibe 67: 269-284,
Belvis	SacA-6973	13080	50		Conv 14C	bopne	Reliable	France	Magdalenian VI,UpperMagdalenian	3	43.1386	2.2274	Renault-Miskovsky J., Leroi-Gourhan Arl., 1981. Bull. AFEQ, vol 3-4 : 121-128. Chevallier A. 2013, Munibe 67: 269-284,
Belvis	AA-7391	24840	320		AMS	bone - 15% original protein	Reliable	France	Late Mousterian	C7-E12-3	43.1386	2.2274	Renault-Miskovsky J., Leroi-Gourhan Arl., 1981. Bull. AFEQ, vol 3-4 : 121-128. Chevallier A. 2013, Munibe 67: 269-284,
Belvis	AA-7392	28840	510		AMS	bone with 4% original protein	Reliable	France		C7-E12-4	43.1385	2.2274	Renault-Miskovsky J., Leroi-Gourhan Arl., 1981. Bull. AFEQ, vol 3-4 : 121-128. Chevallier A. 2013, Munibe 67: 269-284,
Belvis	AA-7390	35425	1140		AMS	bone - 15% original protein	Reliable	France	Late Mousterian	C7-E12-2	43.1386	2.0833	Bischoff J.L. & Long A. 2001-2.Datation au radiocarbone d'ossements de l'horizon tardomoustérien de la grotte de Belvis (Aude). Préhistorie Anthropologie Méditerranéennes 10-11:50-51.
Bench Quarry Tunnel	OxA-13512	36800	450		AMS	Same unmodified dentary of spotted hyena; AMS with infiltration, probably colluvium	Reliable	United Kingdom	Early? Upper Palaeolithic		50.3833	-3.5	Archaeometry 31, 2 (1989) 207 - 234. Jacobi 2006. JQS 21: 557-573.
Bench Quarry Tunnel	OxA-13324	37500	900		AMS	Same unmodified dentary of spotted hyena, probably from colluvium	Reliable	United Kingdom	Early? Upper Palaeolithic		50.3833	-3.5	Archaeometry 31, 2 (1989) 207 - 234. Jacobi 2006. JQS 21: 557-573.
Bench Quarry Tunnel cavern	OxA-1985	27150	600		AMS	bone	Reliable	United Kingdom	Early Upper Palaeolithic		50.4005	-3.492	Archaeometry 31, 2 (1989) 207 - 234. Jacobi 2006. JQS 21: 557-573.
Bench Quarry Tunnel cavern	OxA-4984	32400	1100		AMS	cave earth	Reliable	United Kingdom	Early Upper Palaeolithic		50.4005	-3.492	Archaeometry 31, 2 (1989) 207 - 234. Jacobi 2006. JQS 21: 557-573.
Bench Quarry, Bench Tunnel Cavern	OxA-4985	27150	600		AMS	unmodified hyoid bone: sp. Indet., Contamination by adhesives	Unreliable	United Kingdom	Early? Upper Palaeolithic		50.3833	-3.5	Archaeometry 38, 2 (1996) 391 - 415. Flas D. 2008.Anthropologica et Praehistorica 119: 3-253.
Bench Quarry, Bench Tunnel Cavern	OxA-5961	32500	1200		AMS	Hyena mandible, no good association	Reliable	United Kingdom	Early? Upper Palaeolithic		50.3833	-3.5	Archaeometry 38, 2 (1996) 391 - 415. Flas D. 2008.Anthropologica et Praehistorica 119: 3-253.
Bench Quarry, Bench Tunnel Cavern	OxA-1620	34500	1400		AMS	Hyena mandible, no good association	Unreliable	United Kingdom	Early? Upper Palaeolithic		50.3833	-3.5	Archaeometry 38, 2 (1996) 391 - 415. Flas D. 2008.Anthropologica et Praehistorica 119: 3-253.
Beraud	AA-43086	12070	110		AMS	bone	Reliable	France	Upper Magdalenian	4	44.9833	3.6833	Paleo
Beraud	AA-13088	12290	120		AMS	bone	Reliable	France	Azilian	3	44.9833	3.6833	http://www.mmsh.univ-aix.fr/recueil/htmlbracco/winpagesbracco/winlistesites.html. Paleo 17
Beraud	Beta-147639	12390	90		AMS	bone	Reliable	France	Magdalenian-Azilian	A - 0.95 M	44.9833	3.6833	Paleo 17
Beregovaya 2	GIN-14084	9610	40		Conv 14C	peaty gyttja	Reliable	Russian Federation	Early Mesolithic	5	57.925	59.9872	Chairkina NM. Radiocarbon, Vol 59, Nr 2, 2017, p 505-518
Beregovaya 2	GIN-14088	9800	40		Conv 14C	worked wood	Reliable	Russian Federation	Early Mesolithic	5	57.925	59.9872	Chairkina NM. Radiocarbon, Vol 59, Nr 2, 2017, p 505-518
Beregovaya 2	GIN-14210	9830	70		Conv 14C	bone	Reliable	Russian Federation	Early Mesolithic	5	57.925	59.9872	Chairkina NM. Radiocarbon, Vol 59, Nr 2, 2017, p 505-518
Beregovaya 2	KIA-42057	9835	50		AMS	bone tool	Reliable	Russian Federation	Early Mesolithic	5	57.925	59.9872	Chairkina NM. Radiocarbon, Vol 59, Nr 2, 2017, p 505-518
Beregovaya 2	GIN-14135	9850	40		Conv 14C	worked wood	Reliable	Russian Federation	Early Mesolithic	5	57.925	59.9872	Chairkina NM. Radiocarbon, Vol 59, Nr 2, 2017, p 505-518
Beregovaya 2	GIN-14209	10060	80		Conv 14C	bone tool	Reliable	Russian Federation	Early Mesolithic	5	57.925	59.9872	Chairkina NM. Radiocarbon, Vol 59, Nr 2, 2017, p 505-518
Beregovaya 2	GIN-14208	10200	100		Conv 14C	bone	Reliable	Russian Federation	Middle Mesolithic	4	57.925	59.9872	Chairkina NM. Radiocarbon, Vol 59, Nr 2, 2017, p 505-518
Berelekh	LE-998	10600	90		Conv 14C	wood	Reliable	Russian Federation	Late Palaeolithic	single archaeological layer	70.5	144.033	Vasilev S. 2001. The World of the Elephants, Roma: 363-366. Buvit I. e.a. QI 2011. Pitulko e.a. 2014. Geoarchaeology 29: 227-299.
Berelekh	Beta-190085	11450	140		AMS	hare bone	Reliable	Russian Federation	Late Palaeolithic	single archaeological layer	70.5	144.033	Vasilev S. 2001. The World of the Elephants, Roma: 363-366. Buvit I. e.a. QI 2011. Pitulko e.a. 2014. Geoarchaeology 29: 227-299.
Berelekh	Beta-269441	11800	60		AMS	collagen from bone toool on mammoth rib	Reliable	Russian Federation	Late Palaeolithic	single archaeological layer	70.5	144.033	Vasilev S. 2001. The World of the Elephants, Roma: 363-366. Buvit I. e.a. QI 2011. Pitulko e.a. 2014. Geoarchaeology 29: 227-299.
Berelekh	Beta-269440	11830	60		AMS	bone collagen from arctix fox, humerus	Reliable	Russian Federation	Late Palaeolithic	BA1, layer 2	70.5	144.033	Pitulko e.a. 2014. Geoarchaeology 29: 227-299.
Berelekh	Beta-239447	11830	60		AMS	wood twigs, material screened frm culture-bearing layer	Reliable	Russian Federation	Late Palaeolithic	BA1, layer 2	70.5	144.033	Pitulko e.a. 2014. Geoarchaeology 29: 227-299.
Berelekh	LU-147	11830	110		Conv 14C	wood	Reliable	Russian Federation	Late Palaeolithic	single archaeological layer	70.5	144.033	Vasilev S. 2001. The World of the Elephants, Roma: 363-366. Buvit I. e.a. QI 2011. Pitulko e.a. 2014. Geoarchaeology 29: 227-299.
Berelekh	Beta-269443	11840	60		AMS	Collagen from bone tool on mammoth rib	Reliable	Russian Federation	Late Palaeolithic	single archaeological layer	70.5	144.033	Vasilev S. 2001. The World of the Elephants, Roma: 363-366. Buvit I. e.a. QI 2011. Pitulko e.a. 2014. Geoarchaeology 29: 227-299.
Berelekh	Beta-271418	11890	60		AMS	collagen from Pleistocene hare, mandible right part	Reliable	Russian Federation	Late Palaeolithic	BA1, layer 2	70.5	144.033	Pitulko e.a. 2014. Geoarchaeology 29: 227-299.
Berelekh	Beta-271415	11890	60		AMS	bone collagen from Pleistocene hare, mandible right part	Reliable	Russian Federation	Late Palaeolithic	BA1, layer 2	70.5	144.033	Pitulko e.a. 2014. Geoarchaeology 29: 227-299.
Berelekh	Beta-271420	11940	60		AMS	Collagen from bird bone:ptarmigan(?) screened material	Reliable	Russian Federation	Late Palaeolithic	BA1, layer 2	70.5	144.033	Pitulko e.a. 2014. Geoarchaeology 29: 227-299.
Berelekh	Beta-269442	11970	60		AMS	Collagen from bone tool on mammoth rib	Reliable	Russian Federation	Late Palaeolithic	single archaeological layer	70.5	144.033	Vasilev S. 2001. The World of the Elephants, Roma: 363-366. Buvit I. e.a. QI 2011. Pitulko e.a. 2014. Geoarchaeology 29: 227-299.
Berelekh	Beta-271416	11990	60		AMS	Bone collagen from Pleistocne hare mandible right part	Reliable	Russian Federation	Late Palaeolithic	BA1, layer 2	70.5	144.033	Pitulko e.a. 2014. Geoarchaeology 29: 227-299.
Berelekh	Beta-271419	12050	60		AMS	Bone collagen from Pleistocene hare, madible right part	Reliable	Russian Federation	Late Palaeolithic	BA3, layer 2	70.5	144.033	Pitulko e.a. 2014. Geoarchaeology 29: 227-299.
Berelekh	Beta-269446	12090	60		AMS	bone Collagen from wolf phalanx	Reliable	Russian Federation	Late Palaeolithic	BA1, layer 2	70.5	144.033	Pitulko e.a. 2014. Geoarchaeology 29: 227-299.
Berelekh	Beta-269470	12100	60		AMS	charred material from eroded hearth	Reliable	Russian Federation	Late Palaeolithic	BA1, layer 2	70.5	144.033	Pitulko e.a. 2014. Geoarchaeology 29: 227-299.
Berelekh	Beta-269444	12180	60		AMS	Bone collagen from worked ivory piece	Reliable	Russian Federation	Late Palaeolithic	single archaeological layer	70.5	144.033	Vasilev S. 2001. The World of the Elephants, Roma: 363-366. Buvit I. e.a. QI 2011. Pitulko e.a. 2014. Geoarchaeology 29: 227-299.
Berelekh	Beta-269473	12190	70		AMS	Plant macro remains	Reliable	Russian Federation	Late Palaeolithic	BA2, layer 2	70.5	144.033	Pitulko e.a. 2014. Geoarchaeology 29: 227-299.
Berelekh	Beta-216796	12200	40		AMS	mammoth bone	Reliable	Russian Federation	Late Palaeolithic	single archaeological layer	70.5	144.033	Vasilev S. 2001. The World of the Elephants, Roma: 363-366. Buvit I. e.a. QI 2011. Pitulko e.a. 2014. Geoarchaeology 29: 227-299.
Berelekh	Beta-269469	12220	60		AMS	plant macro remains	Reliable	Russian Federation	Late Palaeolithic	BA1, layer 2	70.5	144.033	Pitulko e.a. 2014. Geoarchaeology 29: 227-299.
Berelekh	LU-149	12240	160		Conv 14C	mammoth tusk	Reliable	Russian Federation	Late Palaeolithic	single archaeological layer	70.5	144.033	Vasilev S. 2001. The World of the Elephants, Roma: 363-366. Buvit I. e.a. QI 2011. Pitulko e.a. 2014. Geoarchaeology 29: 227-299.
Berelekh	Beta-269445	12400	80		AMS	Bone collagen from worked ivory piece	Reliable	Russian Federation	Late Palaeolithic	single archaeological layer	70.5	144.033	Vasilev S. 2001. The World of the Elephants, Roma: 363-366. Buvit I. e.a. QI 2011. Pitulko e.a. 2014. Geoarchaeology 29: 227-299.
Berelekh	Beta-243745	12410	50		AMS	mammoth tusk	Reliable	Russian Federation	Late Palaeolithic	single archaeological layer	70.5	144.033	Vasilev S. 2001. The World of the Elephants, Roma: 363-366. Buvit I. e.a. QI 2011. Pitulko e.a. 2014. Geoarchaeology 29: 227-299.
Berelekh	GIN-1021	12930	80		Conv 14C	wood	Reliable	Russian Federation	Late Palaeolithic	single archaeological layer	70.5	144.033	Vasilev S. 2001. The World of the Elephants, Roma: 363-366. Buvit I. e.a. QI 2011. Pitulko e.a. 2014. Geoarchaeology 29: 227-299.
Berelekh	IM-152	13420	200		Conv 14C	wood	Reliable	Russian Federation	Late Palaeolithic	single archaeological layer	70.5	144.033	Vasilev S. 2001. The World of the Elephants, Roma: 363-366. Buvit I. e.a. QI 2011. Pitulko e.a. 2014. Geoarchaeology 29: 227-299.
Berelekh	Beta-243743	18920	80		AMS	ivory	Reliable	Russian Federation	Late Palaeolithic	single archaeological layer	70.5	144.033	Vasilev S. 2001. The World of the Elephants, Roma: 363-366. Buvit I. e.a. QI 2011. Pitulko e.a. 2014. Geoarchaeology 29: 227-299.
Berezovy Mys (Sosva)	SOAN-4845	18600	230		Conv 14C	tooth Mammuthus primigenius	Reliable	Russian Federation	Upper Palaeolithic (40-10k)	surface	59.1557	61.8381	Chlachula J. 2010. QI 220: 47-63.
Berezovy Mys (Sosva)	SOAN-5199	19200	360		Conv 14C	bone Coelodonta antiquitatie	Reliable	Russian Federation	Upper Palaeolithic (40-10k)	surface	59.1557	61.8381	Chlachula J. 2010. QI 220: 47-63.
Berezovy Mys (Sosva)	SOAN-5214	21360	270		Conv 14C	tooth Mammuthus primigenius	Reliable	Russian Federation	Upper Palaeolithic (40-10k)	surface	59.1557	61.8381	Chlachula J. 2010. QI 220: 47-63.
Berezovyi Ruchei I	LE-4895	15210	560		Conv 14C	reindeer bone	Reliable	Russian Federation	Palaeolithic	archaeological level	55.85	89.57	COUTOULY Y.A. 2011. INDUSTRIES LITHIQUES À COMPOSANTE LAMELLAIRE PAR PRESSION DU NORD PACIFIQUE DE LA FIN DU PLÉISTOCÈNE AU DÉBUT DE L’HOLOCÈNE. PhD
Bergerie	Ly-8692	15320	110		Conv 14C		Reliable	France	Lower Magdalenian	7	44.6167	1.6333	Djindjian F., J. Kozlowski & M. Otte 1999. Le Paleolithique superieur en Europe. Armand Colin, Paris.
Bergerie	Ly-1830	15830	400		Conv 14C		Reliable	France	Lower Magdalenian	7	44.6167	1.6333	Djindjian F., J. Kozlowski & M. Otte 1999. Le Paleolithique superieur en Europe. Armand Colin, Paris.
Bergerie	Ly-8693	22820	320		Conv 14C		Reliable	France	Upper Palaeolithic	8 CLB459	44.6167	1.63333
Bergkamen-Oberade	MAM£S-11813	11107	42		AMS	beeswax from hafting traces on barbed point	Reliable	Germany	Late Federmesser		51.6195	7.63006	Baales Antiquity 91 359 (2017): 1155-1170
Berigoule	BER-10	54400	4700		TL	burnt flint	Reliable	France	Ferrassie Mousterian	I	43.9843	5.2547	Jaubert J. 2002. In: Le Dernier Interglaciaire et les occupations humaines du paléolithique moyen. CERP 8: 143-156. Richter D. e.a. 2006. JAS in press: 1-8.
Berigoule	BER-14	59900	4900		TL	burnt flint	Reliable	France	Ferrassie Mousterian	I	43.9843	5.2547	Jaubert J. 2002. In: Le Dernier Interglaciaire et les occupations humaines du paléolithique moyen. CERP 8: 143-156. Richter D. e.a. 2006. JAS in press: 1-8.
Berigoule	BER-24	67400	6100		TL	burnt flint	Reliable	France	Ferrassie Mousterian	II	43.9843	5.2547	Richter D. e.a. 2007. JAS 34: 532-539.
Berigoule	BER-20	69900	6300		TL	burnt flint	Reliable	France	Ferrassie Mousterian	II	43.9843	5.2547	Richter D. e.a. 2007. JAS 34: 532-539.
Berigoule	BER-13	71600	680		TL	burnt flint	Reliable	France	Ferrassie Mousterian	I	43.9843	5.2547	Jaubert J. 2002. In: Le Dernier Interglaciaire et les occupations humaines du paléolithique moyen. CERP 8: 143-156. Richter D. e.a. 2006. JAS in press: 1-8.
Berigoule	BER-23	72100	6400		TL	burnt flint	Reliable	France	Ferrassie Mousterian	II	43.9843	5.2547	Richter D. e.a. 2007. JAS 34: 532-539.
Berigoule	BER-22	76400	8600		TL	burnt flint	Reliable	France	Ferrassie Mousterian	II	43.9843	5.2547	Richter D. e.a. 2007. JAS 34: 532-539.
Berigoule	BER-15	78700	6400		TL	burnt flint	Reliable	France	Ferrassie Mousterian	I	43.9843	5.2547	Jaubert J. 2002. In: Le Dernier Interglaciaire et les occupations humaines du paléolithique moyen. CERP 8: 143-156. Richter D. e.a. 2006. JAS in press: 1-8.
Berigoule	BER-16	79400	6500		TL	burnt flint	Reliable	France	Ferrassie Mousterian	I	43.9843	5.2547	Jaubert J. 2002. In: Le Dernier Interglaciaire et les occupations humaines du paléolithique moyen. CERP 8: 143-156. Richter D. e.a. 2006. JAS in press: 1-8.
Berigoule	BER-8	79800	6500		TL	burnt flint	Reliable	France	Ferrassie Mousterian	I	43.9843	5.2547	Jaubert J. 2002. In: Le Dernier Interglaciaire et les occupations humaines du paléolithique moyen. CERP 8: 143-156. Richter D. e.a. 2006. JAS in press: 1-8.
Berigoule	BER-18	79900	6600		TL	burnt flint	Reliable	France	Ferrassie Mousterian	I	43.9843	5.2547	Jaubert J. 2002. In: Le Dernier Interglaciaire et les occupations humaines du paléolithique moyen. CERP 8: 143-156. Richter D. e.a. 2006. JAS in press: 1-8.
Berigoule	BER-7	83400	8100		TL	burnt flint	Reliable	France	Ferrassie Mousterian	I	43.9843	5.2547	Jaubert J. 2002. In: Le Dernier Interglaciaire et les occupations humaines du paléolithique moyen. CERP 8: 143-156. Richter D. e.a. 2006. JAS in press: 1-8.
Berigoule	BER-21	87600	8600		TL	burnt flint	Reliable	France	Ferrassie Mousterian	II	43.9843	5.2547	Richter D. e.a. 2007. JAS 34: 532-539.
Berigoule	BER-17	89800	7800		TL	burnt flint	Reliable	France	Ferrassie Mousterian	I	43.9843	5.2547	Jaubert J. 2002. In: Le Dernier Interglaciaire et les occupations humaines du paléolithique moyen. CERP 8: 143-156. Richter D. e.a. 2006. JAS in press: 1-8.
Berigoule	BER-19	111000	11100		TL	burnt flint	Reliable	France	Ferrassie Mousterian	II	43.9843	5.2547	Richter D. e.a. 2007. JAS 34: 532-539.
Berlin Tiergarten	KIA-4937	10730	40		AMS	elk bone	Reliable	Germany	Ahrensburgian		52.5255	13.3427
Berloga	SOAN-3060	10145	290		Conv 14C		Reliable	Russian Federation	Upper Palaeolithic	8	53.1	106.6	Kuzmin, Y.V. & Orlova, L.A. 1998. Radiocarbon chronology of the SiberianPaleolithic. Journal of World Prehistory, 12(1): 1-53.
Berloga	SOAN-4006	14100	250		Conv 14C		Reliable	Russian Federation			53.1	106.6	http://www.aurignacien.com/public/index.jsp?pays=fr#fr
Berniollo	I-14786	9940	490		Conv 14C	bone	Reliable	Spain	Final Upper Palaeolithic, Azilian	II	42.8264	-2.90412	Barandarian I. 2006. Miscelanea en homenaje a Victoria Cabrera. Alcala de Henares: 534-551. Utrilla P. e.a. 2012. QI
Berroberia	GrN-19607	9740	190		Conv 14C	bone?	Reliable	Spain	Final Magdalenian, Azilian	D	43.2761	-1.5161	Renault-Miskovsky J., Leroi-Gourhan Arl., 1981. Bull. AFEQ, vol 3-4 : 121-128. Ambers et al. 1987
Berroberia	BM-2371	10160	410		Conv 14C	bone collagen from D upper	Reliable	Spain	Final Magdalenian, Azilian	D	43.2761	-1.5161	Renault-Miskovsky J., Leroi-Gourhan Arl., 1981. Bull. AFEQ, vol 3-4 : 121-128. Ambers et al. 1987
Berroberia	GrN-19608	10300	170		Conv 14C	bone?	Reliable	Spain	Final Magdalenian, Azilian	D	43.2761	-1.5161	Renault-Miskovsky J., Leroi-Gourhan Arl., 1981. Bull. AFEQ, vol 3-4 : 121-128. Ambers et al. 1987
Berroberia	BM-2370	11750	300		Conv 14C	bone collagen	Reliable	Spain	Final Magdalenian, Azilian	D	43.2761	-1.5161	Renault-Miskovsky J., Leroi-Gourhan Arl., 1981. Bull. AFEQ, vol 3-4 : 121-128. Ambers et al. 1987
Berroberria	OxA-949	11900	130		AMS		Reliable	Spain	Upper Magdalenian	E inf	43.2761	-1.5161	Corchon Rodriguez S. 1995. Zephyrus 48: 3-19.
Berroberria	BM-2372	13270	220		Conv 14C		Reliable	Spain	Upper Magdalenian	E inf	43.2761	-1.5161	Corchon Rodriguez S. 1995. Zephyrus 48: 3-19.
Berroberria	GrN-21625	13580	140		Conv 14C		Reliable	Spain	Lower or Middle magdalenian	G	43.2761	-1.5161	Corchon Rodriguez S. 1995. Zephyrus 48: 3-19.
Berroberria	BM-2375	14430	290		Conv 14C		Reliable	Spain	Lower or Middle magdalenian	G	43.2761	-1.5161	Corchon Rodriguez S. 1995. Zephyrus 48: 3-19.
Berroberría		9800	300		Conv 14C		Reliable	Spain	Magdalenian upper /final	niveau E	43.2761	-1.5161	Barandiarán Maetzu,I.,le Paléolithique supérieur au pays Basque et dans le bassin de l'Ebre ? In :
Berroberría	GrN-19609	11100	120		Conv 14C	bone	Reliable	Spain	Magdalenian final	D inf.	43.2761	-1.5161	Barandiarán Maetzu,I.,le Paléolithique supérieur au pays Basque et dans le bassin de l'Ebre ? In :
Berroberría	OxA-978	11600	130		AMS	bone	Reliable	Spain	Magdalenian final	D inf.	43.2761	-1.5161	Barandiarán Maetzu,I.,le Paléolithique supérieur au pays Basque et dans le bassin de l'Ebre ? In :
Berroberría	GrN-20320	12500	90		Conv 14C		Reliable	Spain	Magdalenian upper /final	niveau E	43.2761	-1.5161	Barandiarán Maetzu,I.,le Paléolithique supérieur au pays Basque et dans le bassin de l'Ebre ? In :
Berroberría	GrN-20321	12640	100		Conv 14C		Reliable	Spain	Magdalenian upper /final	niveau E	43.2761	-1.5161	Barandiarán Maetzu,I.,le Paléolithique supérieur au pays Basque et dans le bassin de l'Ebre ? In :
Betova	UCIAMS-143882	24610	150		AMS	bone horse Bet 79 I m48	Reliable	Russian Federation	Middle Palaeolithic	horizon I	53.3504	34.0187	K.Otcherednoyetal./L’anthropologie123(2019)310-318.
Betova	UCIAMS-143837	28300	240		AMS	bone hare Bet 79 I m45	Reliable	Russian Federation	Middle Palaeolithic	horizon I	53.3504	34.0187	K.Otcherednoyetal./L’anthropologie123(2019)310-318.
Betovo	UCIAMS-143879	23960	140		AMS	bone hare Bet 73 II 28n	Reliable	Russian Federation	Middle Palaeolithic	horiizon II	53.3504	34.0187	K.Otcherednoyetal./L’anthropologie123(2019)310-318.
Betovo	UCIAMS-143883	24490	150		AMS	Horse bone Bet 81 IIIp49	Reliable	Russian Federation	Middle Palaeolithic	III	53.3504	34.0187	K.Otcherednoyetal./L’anthropologie123(2019)310-318.
Betovo	AAR-21012	25600	230		AMS	bone	Reliable	Russian Federation	Middle Palaeolithic	?	53.3504	34.0187	K.Otcherednoyetal./L’anthropologie123(2019)310-318.
Betovo	UCIAMS-165838	25900	230		AMS	bone -166	Reliable	Russian Federation	Middle Palaeolithic	CH 1	53.3504	34.0187	K.Otcherednoyetal./L’anthropologie123(2019)310-318.
Betovo	UCIAMS-143884 Bet-71 c6	26490	210		AMS	bison bone Bet 71 c6	Reliable	Russian Federation	Middle Palaeolithic	?	53.3504	34.0187	K.Otcherednoyetal./L’anthropologie123(2019)310-318.
Betovo	OxA-X-2669-43	26550	250		AMS	Marmota bone (low yield of collagen)	Reliable	Russian Federation	Middle Palaeolithic	CH 1	53.3504	34.0187	K.Otcherednoyetal./L’anthropologie123(2019)310-318.
Betovo	ICIAMS-143881	28120	230		AMS	hare bone Bet 73 II-3h44	Reliable	Russian Federation	Middle Palaeolithic	IV	53.3504	34.0187	K.Otcherednoyetal./L’anthropologie123(2019)310-318.
Betovo	UCIAMS-143880	28330	240		AMS	hare bone Bet 81 IIIn44	Reliable	Russian Federation	Middle Palaeolithic	III	53.3504	34.0187	K.Otcherednoyetal./L’anthropologie123(2019)310-318.
Betovo	UCIAMS-165837	28440	150		AMS	bone -177	Reliable	Russian Federation	Middle Palaeolithic	CH 1	53.3504	34.0187	K.Otcherednoyetal./L’anthropologie123(2019)310-318.
Betovo	UCIAMS-165839	31750	480		AMS	bone -184	Reliable	Russian Federation	Middle Palaeolithic	CH 2	53.3504	34.0187	K.Otcherednoyetal./L’anthropologie123(2019)310-318.
Betovo	UCIAMS-143885	32170	380		AMS	bone Rangifer Bet 79 II m34	Reliable	Russian Federation	Middle Palaeolithic	horiizon II	53.3504	34.0187	K.Otcherednoyetal./L’anthropologie123(2019)310-318.
Betovo	UCIAMS-165836	33170	580		AMS	bone -176	Reliable	Russian Federation	Middle Palaeolithic	CH 1	53.3504	34.0187	K.Otcherednoyetal./L’anthropologie123(2019)310-318.
Betovo	OxA-33895	33550	600		AMS	Bone Marmota	Reliable	Russian Federation	Middle Palaeolithic	CH 1	53.3504	34.0187	K.Otcherednoyetal./L’anthropologie123(2019)310-318.
Betovo	GrN-9721	36100	500		Conv 14C	charcoal from deposits directly overlying the Mousterian layer	Reliable	Russian Federation	Late Mousterian, Middle Palaeolithic	Cultural layer	53.3504	34.0137	Dolukhanov P.M. 1982.Advances in World Archaeology 1: 323-358. Ocherednoi 2013. http://dx.doi.org/10.1016/j.quaint.2013.11.005
Betovo		36500	100		Conv 14C		Reliable	Russian Federation	Late Mousterian, Middle Palaeolithic	Cultural layer	53.3504	34.0137	Dolukhanov P.M. 1982.Advances in World Archaeology 1: 323-358. Ocherednoi 2013. http://dx.doi.org/10.1016/j.quaint.2013.11.005
Bettencourt-Saint-Ouen	BSO-4	67900	6800		other	ESR Regen	Reliable	France	Middle Palaeolithic	N1 in lower part of unite 4	50.0167	2.1167	Locht J.L. 2002. Bettencourt-Saint-Ouen. Paris, Maison des sciences de l'Homme.
Bettencourt-Saint-Ouen	BSO-4	69200	6800		TL	Regen	Reliable	France	Middle Palaeolithic	N1 in lower part of unite 4	50.0167	2.1167	Locht J.L. 2002. Bettencourt-Saint-Ouen. Paris, Maison des sciences de l'Homme.
Bettencourt-Saint-Ouen	BSO-5	72000	8300		other	ESR Add. On sample just above N2b on Bovid teeth	Reliable	France	Middle Palaeolithic	N2b, top of unite 7	50.0167	2.1167	Locht J.L. 2002. Bettencourt-Saint-Ouen. Paris, Maison des sciences de l'Homme.
Bettencourt-Saint-Ouen	BSO-6	73200	7100		other	ESR Regen on sample just above N2a	Reliable	France	? Middle Palaeolithic	N2a, base of Unite 6	50.0167	2.1167	Locht J.L. 2002. Bettencourt-Saint-Ouen. Paris, Maison des sciences de l'Homme.
Bettencourt-Saint-Ouen	BSO-4	73200	7300		other	ESR Add	Reliable	France	Middle Palaeolithic	N1 in lower part of unite 4	50.0167	2.1167	Locht J.L. 2002. Bettencourt-Saint-Ouen. Paris, Maison des sciences de l'Homme.
Bettencourt-Saint-Ouen	BSO-5	73800	8900		TL	Regen. on sample just above N2b	Reliable	France	Middle Palaeolithic	N2b, top of unite 7	50.0167	2.1167	Locht J.L. 2002. Bettencourt-Saint-Ouen. Paris, Maison des sciences de l'Homme.
Bettencourt-Saint-Ouen	BSO-§	74400	9500		other	Isr add on sample just above N2a	Reliable	France	? Middle Palaeolithic	N2a, base of Unite 6	50.0167	2.1167	Locht J.L. 2002. Bettencourt-Saint-Ouen. Paris, Maison des sciences de l'Homme.
Bettencourt-Saint-Ouen	BSO-3	75100	10700		other	ESR Regen on sample jsut above N2a	Reliable	France	? Middle Palaeolithic	N2a, base of Unite 6	50.0167	2.1167	Locht J.L. 2002. Bettencourt-Saint-Ouen. Paris, Maison des sciences de l'Homme.
Bettencourt-Saint-Ouen	BSO-3	75300	12300		TL	Regen on sample just above N2a	Reliable	France	? Middle Palaeolithic	N2a, base of Unite 6	50.0167	2.1167	Locht J.L. 2002. Bettencourt-Saint-Ouen. Paris, Maison des sciences de l'Homme.
Bettencourt-Saint-Ouen	BSO-6	76500	8500		TL	Regen on sample just above N2a	Reliable	France	? Middle Palaeolithic	N2a, base of Unite 6	50.0167	2.1167	Locht J.L. 2002. Bettencourt-Saint-Ouen. Paris, Maison des sciences de l'Homme.
Bettencourt-Saint-Ouen	BSO-4	77200	8200		TL	Add	Reliable	France	Middle Palaeolithic	N1 in lower part of unite 4	50.0167	2.1167	Locht J.L. 2002. Bettencourt-Saint-Ouen. Paris, Maison des sciences de l'Homme.
Bettencourt-Saint-Ouen	BSO-5	77700	8100		TL	ADD sample just above N2b	Reliable	France	Middle Palaeolithic	N2b, top of unite 7	50.0167	2.1167	Locht J.L. 2002. Bettencourt-Saint-Ouen. Paris, Maison des sciences de l'Homme.
Bettencourt-Saint-Ouen	BSO-5	78700	10900		other	ESR Regen. On sample just above N2b on Bovid teeth	Reliable	France	Middle Palaeolithic	N2b, top of unite 7	50.0167	2.1167	Locht J.L. 2002. Bettencourt-Saint-Ouen. Paris, Maison des sciences de l'Homme.
Bettencourt-Saint-Ouen	BSO-3	80500	8200		other	ESR Add on sample just above N2a	Reliable	France	? Middle Palaeolithic	N2a, base of Unite 6	50.0167	2.1167	Locht J.L. 2002. Bettencourt-Saint-Ouen. Paris, Maison des sciences de l'Homme.
Bettencourt-Saint-Ouen	BSO-3	85700	8600		TL	Add on sample just aboven N2a	Reliable	France	? Middle Palaeolithic	N2a, base of Unite 6	50.0167	2.1167	Locht J.L. 2002. Bettencourt-Saint-Ouen. Paris, Maison des sciences de l'Homme.
Bettencourt-Saint-Ouen	BSO-6	87400	14900		TL	Add on sample just above N2a	Reliable	France	? Middle Palaeolithic	N2a, base of Unite 6	50.0167	2.1167	Locht J.L. 2002. Bettencourt-Saint-Ouen. Paris, Maison des sciences de l'Homme.
Bettencourt-Saint-Ouen	AZ61, Be1d	121000	6000		other	U/Th on Bovid teeth	Unreliable	France	Middle Palaeolithic	N2b, top of unite 7	50.0167	2.1167	Locht J.L. 2002. Bettencourt-Saint-Ouen. Paris, Maison des sciences de l'Homme.
Bettencourt-Saint-Ouen	AD63, Bet17e	147000	11000	10000	other	U/Th on bovid teeth	Reliable	France	Middle Palaeolithic	N2b, top of unite 7	50.0167	2.1167	Locht J.L. 2002. Bettencourt-Saint-Ouen. Paris, Maison des sciences de l'Homme.
Bettencourt-Saint-Ouen	AZ61, Bet1e	162000	27000	21000	other	U/Th on bovid teeth	Unreliable	France	Middle Palaeolithic	N2b, top of unite 7	50.0167	2.1167	Locht J.L. 2002. Bettencourt-Saint-Ouen. Paris, Maison des sciences de l'Homme.
Bettenroder Berg	KN-4153	9760	330		Conv 14C	charcoal	Reliable	Germany	Late Mesolithic	146	49.0333	12.1167
Bettenroder Berg IX	Hv-17372	10390	260		Conv 14C	bone	Reliable	Germany	Magdalenian	18a	51.4667	10.0167	Veil S. 1996. Eraul 76:: 151-180.
Bettenroder Berg IX	Hv-17371	11770	350		Conv 14C	bone	Reliable	Germany	Magdalenian	18a	51.4667	10.0167	Veil S. 1996. Eraul 76:: 151-180.
Bezymyannyi	SOAN-2212	19240	265		Conv 14C	bone	Reliable	Russian Federation	Upper Palaeolithic		52.97	30.75
Biache-Saint-Vaast	B79 33P	138000	28000		other	EST/U series on bone	Reliable	France	Middle Palaeolithic	D0	50.3	2.95	Locht J.L. Quaternary International xxx (2015) 1-20, Bahain J-J. e.a. 2015. QG 30: 541-546.
Biache-Saint-Vaast		139000	27000		other	ESR bone	Reliable	France	Middle Palaeolithic	D0	50.3	2.95	Locht J.L. Quaternary International xxx (2015) 1-20, Bahain J-J. e.a. 2015. QG 30: 541-546.
Biache-Saint-Vaast	Aitken	159000	12000		TL	burnt flint	Reliable	France	Middle Palaeolithic,Mousterian Ferrassie type	II A	50.3	2.95	Martial. 1993. Les Cahiers de la Préhistorie du Nord, 14. Valladas H. e.a. 1999. Gallia Prehistorie 41: 153-166. Bahain J-J. 2007. La méthode de datation par résonance de spin électronique (ESR) . Bahain J-J. e.a. 2015. QG 30: 541-546.
Biache-Saint-Vaast	Aitken	159000	12000		TL	burnt flint	Reliable	France	Middle Palaeolithic,Mousterian Ferrassie type	II A	50.3	2.95	Martial. 1993. Les Cahiers de la Préhistorie du Nord, 14. Valladas H. e.a. 1999. Gallia Prehistorie 41: 153-166. Bahain J-J. 2007. La méthode de datation par résonance de spin électronique (ESR) . Bahain J-J. e.a. 2015. QG 30: 541-546.
Biache-Saint-Vaast	OxTL-704g	175000	13000		TL	burnt flint	Reliable	France	Middle Palaeolithic,Mousterian Ferrassie type	II A	50.3	2.95	Martial. 1993. Les Cahiers de la Préhistorie du Nord, 14. Valladas H. e.a. 1999. Gallia Prehistorie 41: 153-166. Bahain J-J. 2007. La méthode de datation par résonance de spin électronique (ESR) . Bahain J-J. e.a. 2015. QG 30: 541-546.
Biache-Saint-Vaast		175000	0		other	U-Pa on human cranium	Reliable	France	Middle Palaeolithic,Mousterian Ferrassie type	II A	50.3	2.95	Martial. 1993. Les Cahiers de la Préhistorie du Nord, 14. Valladas H. e.a. 1999. Gallia Prehistorie 41: 153-166. Bahain J-J. 2007. La méthode de datation par résonance de spin électronique (ESR) . Bahain J-J. e.a. 2015. QG 30: 541-546.
Biache-Saint-Vaast	Aitken	178000	14000		TL	burnt flint	Reliable	France	Middle Palaeolithic,Mousterian Ferrassie type	II A	50.3	2.95	Martial. 1993. Les Cahiers de la Préhistorie du Nord, 14. Valladas H. e.a. 1999. Gallia Prehistorie 41: 153-166. Bahain J-J. 2007. La méthode de datation par résonance de spin électronique (ESR) . Bahain J-J. e.a. 2015. QG 30: 541-546.
Biache-Saint-Vaast	Aitken	178000	14000		TL	burnt flint	Reliable	France	Middle Palaeolithic,Mousterian Ferrassie type	II A	50.3	2.95	Martial. 1993. Les Cahiers de la Préhistorie du Nord, 14. Valladas H. e.a. 1999. Gallia Prehistorie 41: 153-166. Bahain J-J. 2007. La méthode de datation par résonance de spin électronique (ESR) . Bahain J-J. e.a. 2015. QG 30: 541-546.
Biache-Saint-Vaast	Aitken	196000	16000		TL	burnt flint	Reliable	France	Middle Palaeolithic,Mousterian Ferrassie type	II A	50.3	2.95	Martial. 1993. Les Cahiers de la Préhistorie du Nord, 14. Valladas H. e.a. 1999. Gallia Prehistorie 41: 153-166. Bahain J-J. 2007. La méthode de datation par résonance de spin électronique (ESR) . Bahain J-J. e.a. 2015. QG 30: 541-546.
Biache-Saint-Vaast	B1991-3	205000	27000		other	ESR/U-series on dentine	Reliable	France	Middle Palaeolithic,Mousterian Ferrassie type	II A	50.3	2.95	Martial. 1993. Les Cahiers de la Préhistorie du Nord, 14. Valladas H. e.a. 1999. Gallia Prehistorie 41: 153-166. Bahain J-J. 2007. La méthode de datation par résonance de spin électronique (ESR) . Bahain J-J. e.a. 2015. QG 30: 541-546.
Biache-Saint-Vaast	B76 90	215000	30000		other	ESR/U-series on bone	Reliable	France	Middle Palaeolithic,Mousterian Ferrassie type	II A	50.3	2.95	Martial. 1993. Les Cahiers de la Préhistorie du Nord, 14. Valladas H. e.a. 1999. Gallia Prehistorie 41: 153-166. Bahain J-J. 2007. La méthode de datation par résonance de spin électronique (ESR) . Bahain J-J. e.a. 2015. QG 30: 541-546.
Biache-Saint-Vaast		229000	27000		other	ESR (US) sur email dentaire	Reliable	France	Middle Palaeolithic,Mousterian Ferrassie type	II A	50.3	2.95	Martial. 1993. Les Cahiers de la Préhistorie du Nord, 14. Valladas H. e.a. 1999. Gallia Prehistorie 41: 153-166. Bahain J-J. 2007. La méthode de datation par résonance de spin électronique (ESR) . Bahain J-J. e.a. 2015. QG 30: 541-546.
Biache-Saint-Vaast		230000	24000		other	ESR (US) on bone	Reliable	France	Middle Palaeolithic,Mousterian Ferrassie type	II A	50.3	2.95	Martial. 1993. Les Cahiers de la Préhistorie du Nord, 14. Valladas H. e.a. 1999. Gallia Prehistorie 41: 153-166. Bahain J-J. 2007. La méthode de datation par résonance de spin électronique (ESR) . Bahain J-J. e.a. 2015. QG 30: 541-546.
Biache-Saint-Vaast	B2170	234000	18000		other	ESR/U-series on dentine	Reliable	France	Middle Palaeolithic,Mousterian Ferrassie type	II A	50.3	2.95	Martial. 1993. Les Cahiers de la Préhistorie du Nord, 14. Valladas H. e.a. 1999. Gallia Prehistorie 41: 153-166. Bahain J-J. 2007. La méthode de datation par résonance de spin électronique (ESR) . Bahain J-J. e.a. 2015. QG 30: 541-546.
Biache-Saint-Vaast	B80 54G	245000	28000		other	EST/U series on bone	Reliable	France	Middle Palaeolithic	H	50.3	2.95	Locht J.L. Quaternary International xxx (2015) 1-20, Bahain J-J. e.a. 2015. QG 30: 541-546.
Biache-Saint-Vaast	B2169	250000	25000		other	ESR/U-series on dentine	Reliable	France	Middle Palaeolithic,Mousterian Ferrassie type	II A	50.3	2.95	Martial. 1993. Les Cahiers de la Préhistorie du Nord, 14. Valladas H. e.a. 1999. Gallia Prehistorie 41: 153-166. Bahain J-J. 2007. La méthode de datation par résonance de spin électronique (ESR) . Bahain J-J. e.a. 2015. QG 30: 541-546.
Biache-Saint-Vaast	Yokoyama gamma spectrometry	253000	53000	37000	other	human cranium	Reliable	France	Middle Palaeolithic,Mousterian Ferrassie type	II A	50.3	2.95	Martial. 1993. Les Cahiers de la Préhistorie du Nord, 14. Valladas H. e.a. 1999. Gallia Prehistorie 41: 153-166. Bahain J-J. 2007. La méthode de datation par résonance de spin électronique (ESR) . Bahain J-J. e.a. 2015. QG 30: 541-546.
Biache-Saint-Vaast		258000	26000		other	ESR bone	Reliable	France	Middle Palaeolithic	H	50.3	2.95	Locht J.L. Quaternary International xxx (2015) 1-20, Bahain J-J. e.a. 2015. QG 30: 541-546.
Biache-Saint-Vaast		263000	53000	37000	other	U/Th on human cranium	Reliable	France	Middle Palaeolithic,Mousterian Ferrassie type	II A	50.3	2.95	Martial. 1993. Les Cahiers de la Préhistorie du Nord, 14. Valladas H. e.a. 1999. Gallia Prehistorie 41: 153-166. Bahain J-J. 2007. La méthode de datation par résonance de spin électronique (ESR) . Bahain J-J. e.a. 2015. QG 30: 541-546.
Biache-Saint-Vaast	B2300-1	266000	23000		other	ESR/U-series on dentine	Reliable	France	Middle Palaeolithic,Mousterian Ferrassie type	II A	50.3	2.95	Martial. 1993. Les Cahiers de la Préhistorie du Nord, 14. Valladas H. e.a. 1999. Gallia Prehistorie 41: 153-166. Bahain J-J. 2007. La méthode de datation par résonance de spin électronique (ESR) . Bahain J-J. e.a. 2015. QG 30: 541-546.
Biache-Saint-Vaast	B2156	312000	21000		other	ESR/U-series on dentine	Reliable	France	Middle Palaeolithic,Mousterian Ferrassie type	II A	50.3	2.95	Martial. 1993. Les Cahiers de la Préhistorie du Nord, 14. Valladas H. e.a. 1999. Gallia Prehistorie 41: 153-166. Bahain J-J. 2007. La méthode de datation par résonance de spin électronique (ESR) . Bahain J-J. e.a. 2015. QG 30: 541-546.
Biache-Saint-Vaast	B2282	332000	28000		other	ESR/U-series on dentine	Reliable	France	Middle Palaeolithic,Mousterian Ferrassie type	II A	50.3	2.95	Martial. 1993. Les Cahiers de la Préhistorie du Nord, 14. Valladas H. e.a. 1999. Gallia Prehistorie 41: 153-166. Bahain J-J. 2007. La méthode de datation par résonance de spin électronique (ESR) . Bahain J-J. e.a. 2015. QG 30: 541-546.
Bignalats	Gif-8952	12100	180		Conv 14C	Bign_njsb_class bone bulk sample	Reliable	France	Magdalenian	njsb	43.1164	-0.43827	Petillon J.-M. e.a. 2015. QI 364: 126-143.. Barshay-Szmidt C. e.a. Quaternary International 414 (2016) 62-91.
Bignalats	Gif-6951	12300	180		Conv 14C	Bign_nsbh_class bone bulk sample	Reliable	France	Magdalenian	nsbh	43.1164	-0.43827	Petillon J.-M. e.a. 2015. QI 364: 126-143.
Bignalats	OxA-28078	12700	55		AMS	bone reindeer talus Bogn_cbgni_Ran	Reliable	France	Magdalenian	cbg-ni	43.1164	-0.43827	Petillon J.-M. e.a. 2015. QI 364: 126-143.. Barshay-Szmidt C. e.a. Quaternary International 414 (2016) 62-91.
Bignalats	Gif-6953	13700	200		Conv 14C	Bign_jsb_clas bone bulk sample	Reliable	France	Magdalenian	jsb	43.1164	-0.43827	Petillon J.-M. e.a. 2015. QI 364: 126-143.
Bignalats	OxA-28121	14635	70		AMS	Bign_njsb_waste, antler cervid manufact. Waste	Reliable	France	Magdalenian	njsb	43.1164	-0.43827	Petillon J.-M. e.a. 2015. QI 364: 126-143.. Barshay-Szmidt C. e.a. Quaternary International 414 (2016) 62-91.
Bilancino	Beta-93272	24220	100		AMS	charcoal	Reliable	Italy	Gravettian of Noailles type	on gravels	43.976	11.259	Aranguren B & Revedin A. 2001. L'Anthropologie 105: 533-545. Aranguren B. 2007. Antiquity 81: 845-855.
Bilancino	Beta-93271	24970	110		AMS	charcoal	Reliable	Italy	Gravettian of Noailles type	on gravels	43.976	11.259	Aranguren B & Revedin A. 2001. L'Anthropologie 105: 533-545. Aranguren B. 2007. Antiquity 81: 845-855.
Bilancino	Beta-106549	25410	150		AMS	charcoal from structured hearth Q36, Pinus silvestris	Reliable	Italy	Gravettian of Noailles type	on gravels	43.976	11.259	Aranguren B & Revedin A. 2001. L'Anthropologie 105: 533-545. Aranguren B. 2007. Antiquity 81: 845-855.
Bilzingsleben II		280000			other	ESR	Reliable	Germany	Lower Palaeolithic	Travertine	51.72	11.43	Hopkinson T. 2007. Antiquity 81.
Bilzingsleben II		320000			other	U/Th	Reliable	Germany	Lower Palaeolithic	Travertine	51.72	11.43	Hopkinson T. 2007. Antiquity 81.
Bilzingsleben II		350000			other	U/Th	Reliable	Germany	Lower Palaeolithic	Travertine	51.72	11.43	Hopkinson T. 2007. Antiquity 81.
Bilzingsleben II		414000			other	ESR	Reliable	Germany	Lower Palaeolithic	Travertine	51.72	11.43	Hopkinson T. 2007. Antiquity 81.
Biriusa-1	LE-3777	14480	400		Conv 14C	Bone	Unreliable	Russian Federation	Upper Palaeolithic	3	55.87	92.2	Graf K.E. 2009. JAS 36: 694-707.
Birivoe 2	SOAN-2978	10160	130		Conv 14C		Reliable	Russian Federation			55.57	92.3	http://www.aurignacien.com/public/index.jsp?pays=fr#fr
Birseck-Ermitage	B-4260	11860	100		Conv 14C		Reliable	Switzerland	Upper Magdalenian	lower layer	47.4833	7.61667	Sarasin, F. 1918. Street M. 2000. L'Europe centrale et septentrionale au Tardiglaciaire: 58. Leesch D. e.a. 2012. QI.272-273: 191-208
Birseck-Ermitage	ETH-43307	11900	55		AMS	Bone Rangifer	Reliable	Switzerland	Upper Magdalenian	lower layer	47.4833	7.61667	Sarasin, F. 1918. Street M. 2000. L'Europe centrale et septentrionale au Tardiglaciaire: 58. Leesch D. e.a. 2012. QI.272-273: 191-208
Birseck-Ermitage	B-4261	12040	80		Conv 14C		Reliable	Switzerland	Upper Magdalenian	lower layer	47.4833	7.61667	Sarasin, F. 1918. Street M. 2000. L'Europe centrale et septentrionale au Tardiglaciaire: 58. Leesch D. e.a. 2012. QI.272-273: 191-208
Birsmatten-Basisgrotte	OxA-2238	6290	800		AMS	bone, rib	Reliable	Switzerland	Late Mesolithic		47.4476	7.5619
Biruisa-1	GIN-8075	13840	90		Conv 14C	bone	Reliable	Russian Federation	Upper Palaeolithic	4	55.87	92.2	Graf K.E. 2009. JAS 36: 694-707.
Biruisa-1	GIN-8077	14200	70		Conv 14C	bone	Reliable	Russian Federation	Upper Palaeolithic	4	55.87	92.2	Graf K.E. 2009. JAS 36: 694-707.
Biruisa-1	LE-4910	14680	180		Conv 14C	bone	Reliable	Russian Federation	Upper Palaeolithic	4	55.87	92.2	Graf K.E. 2009. JAS 36: 694-707.
Biruisa-1	LE-4912	14700	270		Conv 14C	bone	Reliable	Russian Federation	Upper Palaeolithic	4	55.87	92.2	Graf K.E. 2009. JAS 36: 694-707.
Biryuchya Balka 1a,, Nerubaiskoye	?	26930	980		Conv 14C	bone	Reliable	Russian Federation	Upper Palaeolithic	6	55.55	89.94	Otte M . IV Sipmosio Cueva de Nerja.
Biryuchya Balka 1a,, Nerubaiskoye	Beta-183587	36000	280		AMS	bone	Reliable	Russian Federation	Upper Palaeolithic	6	55.55	89.94	Otte M . IV Sipmosio Cueva de Nerja.
Biryuchya Balka 2	Beta-177776	26390	200		AMS	bone	Reliable	Russian Federation	Mousterian uppermost horizon	3	55.55	89.04	Matyukhin A. e.a. 2009. archaeology and Ethnology of Eurasia 37: 2-12. Otte M. e.a. 2006. Russia Academy of Sciences: 183-192.
Biryuchya Balka 2	Beta-183588	26650	230		AMS	charcoal	Reliable	Russian Federation	Upper Palaeolithic	3a Upper portion	55.555	89.04	Matyukhin A. e.a. 2009. archaeology and Ethnology of Eurasia 37: 2-12. .K.Otcherednoyetal./L’anthropologie123(2019)310–318
Biryuchya Balka 2	Beta-183591	30240	360		AMS	bone	Unreliable	Russian Federation	Upper Mousterian	4	55.55	89.04	Matyukhin A. e.a. 2009. archaeology and Ethnology of Eurasia 37: 2-12.. Otte M. e.a. 2006. Russia Academy of Sciences: 183-192. .K.Otcherednoyetal. /L’anthropologie123(2019)310–318
Biryuchya Balka 2	Ly-17242	31610	460		AMS	?	Reliable	Russian Federation	Upper Palaeolithic	3a Upper portion	55.555	89.04	Matyukhin A. e.a. 2009. archaeology and Ethnology of Eurasia 37: 2-12. .K.Otcherednoyetal./L’anthropologie123(2019)310–318
Biryuchya Balka 2	Ly-17244	33440	590		AMS	?	Reliable	Russian Federation	Upper Palaeolithic	4.1	55.55	89.94	Matyukhin A. e.a. 2009. archaeology and Ethnology of Eurasia 37: 2-12.. Otte M. e.a. 2006. Russia Academy of Sciences: 183-192. .K.Otcherednoyetal. L’anthropologie 123(2019)310–318
Biryuchya Balka 2	Beta-183590	40760	970		AMS	bone	Reliable	Russian Federation	Upper Palaeolithic	4.1	55.55	89.94	Matyukhin A. e.a. 2009. archaeology and Ethnology of Eurasia 37: 2-12.. Otte M. e.a. 2006. Russia Academy of Sciences: 183-192. .K.Otcherednoyetal. L’anthropologie 123(2019)310–318
Biryusa-3	LE-1409	34000	1500		Conv 14C	Bone	Reliable	Russian Federation	Upper Palaeolithic	Level A	55.55	89.04	Dolukhanov P. 2002. JAS 29: 593-606.
Bisnik	Poz-38544	27500	400		Conv 14C		Reliable	Poland	Mousterian, Assemblage B	11	50.4264	19.8317	Cyrek K. QI. 10,1016/j,quint,2009-09,014, Hercman H. 2014. QI ip. Cyrek K. e.a. QI 2013 xxx.
Bisnik	W-368	37000	2000		other	U/th bones	Reliable	Poland	Assemblage F	2/4	50.4264	19.8317	Cyrek K. e.a. QI 2013 xxx.
Bisnik	W 2724	38100	2700		other	Uraniupm series on rodent teeth	Reliable	Poland	Assemblage ?	8	50.4264	19.8317	Cyrek K. e.a. QI 2013 xxx. Casiorowski M. e.a. 2014.QI 339-340: 139-147.
Bisnik	Poz-46807	40000	1000		AMS		Reliable	Poland	Micoquian	5-6	50.4264	19.8317	Cyrek K. QI. 10,1016/j,quint,2009-09,014. R. Croitor et al. / Quaternary International xxx (2013) 1e14. Cyrek K. e.a. QI 2013 xxx.
Bisnik	Poz-38645	40000	1100		Conv 14C		Reliable	Poland	Micoquian Mousterian, Assembmage A3	14	50.4264	19.8317	Kozlowski J. 2006. Eraul 117: 77-90. Cyrek K. QI. 10,1016/j,quint,2009-09,014, Hercman H. 2014. QI ip. Cyrek K. e.a. QI 2013 xxx.Casiorowski M. e.a. 2014.QI 339-340: 139-147.
Bisnik	Poz-46809	45000	2000		AMS		Reliable	Poland	Micoquian	5-6	50.4264	19.8317	Cyrek K. QI. 10,1016/j,quint,2009-09,014. R. Croitor et al. / Quaternary International xxx (2013) 1e14. Cyrek K. e.a. QI 2013 xxx.
Bisnik	Poz-38543	47000	0		Conv 14C		Reliable	Poland	Mousterian, Assemblage B	11	50.4264	19.8317	Cyrek K. QI. 10,1016/j,quint,2009-09,014, Hercman H. 2014. QI ip. Cyrek K. e.a. QI 2013 xxx.
Bisnik	W-298U/Th bones	48000	2100		other		Reliable	Poland	Mousterian, Assemblage C	10	50.4264	19.8317	Cyrek K. QI. 10,1016/j,quint,2009-09,014, Cyrek K. e.a. QI 2013 xxx. Casiorowski M. e.a. 2014.QI 339-340: 139-147.
Bisnik	W2665	52000	5000		other	u/Th bone collagen Ursus spealaeus	Reliable	Poland	Mousterian, Assemblage B	11	50.4264	19.8317	Cyrek K. QI. 10,1016/j,quint,2009-09,014, Hercman H. 2014. QI ip. Cyrek K. e.a. QI 2013 xxx.
Bisnik		54000	10000		TL	burnt flint	Reliable	Poland	Jermanowician or Szeletian? Blattspitzen Complex	3/4	50.4264	19.8317	Cyrek K. 2003. Eurasian Prehistory 1: 5-30. Bolus M. 2004. In: Conard N. Settlement Dynamics of the Middle Paleolithic and Middle Stone Age II: 201-226. Cyrek K. 10,1016/j,quint,2009-09,014,
Bisnik	W-299	56000	1200		other	U/Th bones	Reliable	Poland	Micoquian Mousterian, Assembmage A3	14	50.4264	19.8317	Kozlowski J. 2006. Eraul 117: 77-90. Cyrek K. QI. 10,1016/j,quint,2009-09,014, Hercman H. 2014. QI ip. Cyrek K. e.a. QI 2013 xxx.Casiorowski M. e.a. 2014.QI 339-340: 139-147.
Bisnik		58000	11000		TL	burnt flint	Reliable	Poland	Jermanowician or Szeletian? Blattspitzen Complex	3/4	50.4264	19.8317	Cyrek K. 2003. Eurasian Prehistory 1: 5-30. Bolus M. 2004. In: Conard N. Settlement Dynamics of the Middle Paleolithic and Middle Stone Age II: 201-226. Cyrek K. 10,1016/j,quint,2009-09,014,
Bisnik	Lub-5472	60600	4200		OSL	from S2	Reliable	Poland	Middle Palaeolithic cf. Taubachian, Mousterian, Assemblage ?	S	50.4264	19.8317	Cyrek K. 2003. Eurasian Prehistory 1: 5-30. Cyrek K. QI. 10,1016/j,quint,2009-09,014, Cyrek K. e.a. QI 2013 xxx.
Bisnik	Lub-5472	60600	4200		TL	from S2	Reliable	Poland	Middle Palaeolithic cf. Taubachian, Mousterian, Assemblage ?	S	50.4264	19.8317	Cyrek K. 2003. Eurasian Prehistory 1: 5-30. Cyrek K. QI. 10,1016/j,quint,2009-09,014, Cyrek K. e.a. QI 2013 xxx.
Bisnik	Lub-5473	62100	3600		OSL	sediments	Reliable	Poland	Aurignacian? Micoquian, Assemblage E	7	50.4264	19.8317	Kozlowski J. & S. 1996. Le Paleolithique en Pologne. J. Millon: 113. Cyrek K. e.a. QI 2013 xxx.
Bisnik	W-341	63400	3900		other	U/Th bones	Reliable	Poland	Mousterian/Micoquian, Assemblage A2	13	50.4264	19.8317	Cyrek K. QI. 10,1016/j,quint,2009-09,014, Cyrek K. e.a. QI 2013 xxx. Casiorowski M. e.a. 2014.QI 339-340: 139-147.
Bisnik	Lub-5301	64600	6500		TL	sediments	Reliable	Poland	Aurignacian? Micoquian, Assemblage E	7	50.4264	19.8317	Kozlowski J. & S. 1996. Le Paleolithique en Pologne. J. Millon: 113. Cyrek K. e.a. QI 2013 xxx.
Bisnik	W-340	66000	3400		other	U/Th bones	Reliable	Poland	Mousterian, Assemblage B	11	50.4264	19.8317	Cyrek K. QI. 10,1016/j,quint,2009-09,014, Hercman H. 2014. QI ip. Cyrek K. e.a. QI 2013 xxx.
Bisnik	Lub-4211	67000	15000		TL	flint	Reliable	Poland	Middle Palaeolithic cf. Taubachian, Mousterian, Assemblage ?	S	50.4264	19.8317	Cyrek K. 2003. Eurasian Prehistory 1: 5-30. Cyrek K. QI. 10,1016/j,quint,2009-09,014, Cyrek K. e.a. QI 2013 xxx.
Bisnik		67000	15000		TL	sediment from layer 5	Reliable	Poland	Micoquian	5-6	50.4264	19.8317	Cyrek K. QI. 10,1016/j,quint,2009-09,014. R. Croitor et al. / Quaternary International xxx (2013) 1e14. Cyrek K. e.a. QI 2013 xxx.
Bisnik	Lub-5471	69800	3900		OSL		Reliable	Poland	Aurignacian? Micoquian, Assemblage E	7	50.4264	19.8317	Kozlowski J. & S. 1996. Le Paleolithique en Pologne. J. Millon: 113. Cyrek K. e.a. QI 2013 xxx.
Bisnik	Lub-5303	71000	7400		TL	sediments	Reliable	Poland	Aurignacian? Micoquian, Assemblage E	7	50.4264	19.8317	Kozlowski J. & S. 1996. Le Paleolithique en Pologne. J. Millon: 113. Cyrek K. e.a. QI 2013 xxx.
Bisnik	Lub-5302	72900	7800		TL	sediments from S2	Reliable	Poland	Middle Palaeolithic cf. Taubachian, Mousterian, Assemblage ?	S	50.4264	19.8317	Cyrek K. 2003. Eurasian Prehistory 1: 5-30. Cyrek K. QI. 10,1016/j,quint,2009-09,014, Cyrek K. e.a. QI 2013 xxx.
Bisnik	Lub-4300	81000	17000		TL	burnt flint	Reliable	Poland	Micoquian Mousterian, Assembmage A3	14	50.4264	19.8317	Kozlowski J. 2006. Eraul 117: 77-90. Cyrek K. QI. 10,1016/j,quint,2009-09,014, Hercman H. 2014. QI ip. Cyrek K. e.a. QI 2013 xxx.Casiorowski M. e.a. 2014.QI 339-340: 139-147.
Bisnik	W-292	84000	6000		other	U/Th bones	Reliable	Poland	Aurignacian? Micoquian, Assemblage E	7	50.4264	19.8317	Kozlowski J. & S. 1996. Le Paleolithique en Pologne. J. Millon: 113. Cyrek K. e.a. QI 2013 xxx.
Bisnik		86000	14000		TL	flint	Reliable	Poland	Middle Palaeolithic cf. Taubachian, Mousterian, Assemblage ?	S	50.4264	19.8317	Cyrek K. 2003. Eurasian Prehistory 1: 5-30. Cyrek K. QI. 10,1016/j,quint,2009-09,014, Cyrek K. e.a. QI 2013 xxx.
Bisnik	Lub-5466	88900	5100		OSL	sediments	Reliable	Poland	Micoquian-Bockstein, Mousterian, Assembmage A1	12	50.4264	19.8317	Kozlowski J. 2006. Eraul 117: 77-90. Cyrek K. e.a. QI 2013 xxx.
Bisnik	W 2747	89000	8000	9000	other	Uranium series on cave bear tooth enamel	Reliable	Poland	Mousterian, Assemblage C	10	50.4264	19.8317	Cyrek K. QI. 10,1016/j,quint,2009-09,014, Cyrek K. e.a. QI 2013 xxx. Casiorowski M. e.a. 2014.QI 339-340: 139-147.
Bisnik	Lub-5298	93000	15000		TL	sediments	Reliable	Poland	Micoquian-Bockstein, Mousterian, Assembmage A1	12	50.4264	19.8317	Kozlowski J. 2006. Eraul 117: 77-90. Cyrek K. e.a. QI 2013 xxx.
Bisnik		94000	17000		TL	flint	Reliable	Poland	Middle Palaeolithic cf. Taubachian, Mousterian, Assemblage ?	S	50.4264	19.8317	Cyrek K. 2003. Eurasian Prehistory 1: 5-30. Cyrek K. QI. 10,1016/j,quint,2009-09,014, Cyrek K. e.a. QI 2013 xxx.
Bisnik		96000	27000		TL	sediment	Reliable	Poland	Middle Palaeolithic cf. Taubachian, Mousterian, Assemblage ?	S	50.4264	19.8317	Cyrek K. 2003. Eurasian Prehistory 1: 5-30. Cyrek K. QI. 10,1016/j,quint,2009-09,014, Cyrek K. e.a. QI 2013 xxx.
Bisnik	Lub-3553	97000	17000		TL	flint	Reliable	Poland	Mousterian, Assemblage C	10	50.4264	19.8317	Cyrek K. QI. 10,1016/j,quint,2009-09,014, Cyrek K. e.a. QI 2013 xxx. Casiorowski M. e.a. 2014.QI 339-340: 139-147.
Bisnik	W 2851	97000	5000		other	Uranium series on rodent teeth	Reliable	Poland	Mousterian/Micoquian, Assemblage A2	13	50.4264	19.8317	Cyrek K. QI. 10,1016/j,quint,2009-09,014, Cyrek K. e.a. QI 2013 xxx. Casiorowski M. e.a. 2014.QI 339-340: 139-147.
Bisnik	Lub-4214	101000	27000		TL	sedimetns	Reliable	Poland	Mousterian, Assemblage C	10	50.4264	19.8317	Cyrek K. QI. 10,1016/j,quint,2009-09,014, Cyrek K. e.a. QI 2013 xxx. Casiorowski M. e.a. 2014.QI 339-340: 139-147.
Bisnik	Lub-5300	102000	15000		TL	sediments	Reliable	Poland	Micoquian-Bockstein, Mousterian, Assembmage A1	12	50.4264	19.8317	Kozlowski J. 2006. Eraul 117: 77-90. Cyrek K. e.a. QI 2013 xxx.
Bisnik	Lub-5287	103000	11000		TL	flint	Reliable	Poland	Micoquian-Bockstein, Mousterian, Assembmage A1	12	50.4264	19.8317	Kozlowski J. 2006. Eraul 117: 77-90. Cyrek K. e.a. QI 2013 xxx.
Bisnik	W-344	106000	9000		other	U/Th bones	Reliable	Poland	Assemblage ?	8	50.4264	19.8317	Cyrek K. e.a. QI 2013 xxx. Casiorowski M. e.a. 2014.QI 339-340: 139-147.
Bisnik	Lub-5467	108000	12100		OSL	sediments	Reliable	Poland	Micoquian-Bockstein, Mousterian, Assembmage A1	12	50.4264	19.8317	Kozlowski J. 2006. Eraul 117: 77-90. Cyrek K. e.a. QI 2013 xxx.
Bisnik	Lub-4299	108000	21000		TL	flint	Reliable	Poland	Mousterian, Assemblage C	10	50.4264	19.8317	Cyrek K. QI. 10,1016/j,quint,2009-09,014, Cyrek K. e.a. QI 2013 xxx. Casiorowski M. e.a. 2014.QI 339-340: 139-147.
Bisnik		108000	21000		TL	burnt flint	Reliable	Poland	Mousterian, Assemblage B	11	50.4264	19.8317	Cyrek K. QI. 10,1016/j,quint,2009-09,014, Hercman H. 2014. QI ip. Cyrek K. e.a. QI 2013 xxx.
Bisnik	W2728	110000	23000	10000	other	U/Th enamel cave bear ttoth	Reliable	Poland	Micoquian Mousterian, Assemblage 4	15	50.4264	19.8317	Kozlowski J. 2006. ERAUL 117: 77-90. Cyrek K. QI. 10,1016/j,quint,2009-09,014, Hercman H. 2014. QI ip. Cyrek K. e.a. QI 2013 xxx.
Bisnik		112000	56000		other	U/Th bone EU	Reliable	Poland	Micoquian Mousterian ?	19	50.4264	19.8317	Cyrek K. QI. 10,1016/j,quint,2009-09,014, Krajcarz MT przegląd archeologiczny 59, 2011, pp. 55-74
Bisnik	Lub-5468	116900	11800		OSL	sediments	Reliable	Poland	Micoquian-Bockstein, Mousterian, Assembmage A1	12	50.4264	19.8317	Kozlowski J. 2006. Eraul 117: 77-90. Cyrek K. e.a. QI 2013 xxx.
Bisnik	Lub-4210	120000	22000		TL	sediments	Reliable	Poland	Assemblage ?	8	50.4264	19.8317	Cyrek K. e.a. QI 2013 xxx. Casiorowski M. e.a. 2014.QI 339-340: 139-147.
Bisnik	Lub-4468	122000	22000		TL	burnt flint	Reliable	Poland	Micoquian-Bockstein, Mousterian, Assembmage A1	12	50.4264	19.8317	Kozlowski J. 2006. Eraul 117: 77-90. Cyrek K. e.a. QI 2013 xxx.
Bisnik	W-343	125000	50000		other	U/Th bones	Reliable	Poland	Micoquian Mousterian ?	19	50.4264	19.8317	Cyrek K. QI. 10,1016/j,quint,2009-09,014, Krajcarz MT przegląd archeologiczny 59, 2011, pp. 55-74
Bisnik	Lub-4469	126000	25000		TL	burnt flint	Reliable	Poland	Mousterian/Micoquian, Assemblage A2	13	50.4264	19.8317	Cyrek K. QI. 10,1016/j,quint,2009-09,014, Cyrek K. e.a. QI 2013 xxx. Casiorowski M. e.a. 2014.QI 339-340: 139-147.
Bisnik		126000	30000		other	U/Th	Reliable	Poland	Micoquian Mousterian, Assembmage A3	14	50.4264	19.8317	Kozlowski J. 2006. Eraul 117: 77-90. Cyrek K. QI. 10,1016/j,quint,2009-09,014, Hercman H. 2014. QI ip. Cyrek K. e.a. QI 2013 xxx.Casiorowski M. e.a. 2014.QI 339-340: 139-147.
Bisnik		127000	24000		TL	sediment	Reliable	Poland	Middle Palaeolithic cf. Taubachian, Mousterian, Assemblage ?	S	50.4264	19.8317	Cyrek K. 2003. Eurasian Prehistory 1: 5-30. Cyrek K. QI. 10,1016/j,quint,2009-09,014, Cyrek K. e.a. QI 2013 xxx.
Bisnik	W2658	129000	7000		other	U/Th Bone colagen Ursus spelaeus	Reliable	Poland	Micoquian Mousterian, Assembmage A3	14	50.4264	19.8317	Kozlowski J. 2006. Eraul 117: 77-90. Cyrek K. QI. 10,1016/j,quint,2009-09,014, Hercman H. 2014. QI ip. Cyrek K. e.a. QI 2013 xxx.Casiorowski M. e.a. 2014.QI 339-340: 139-147.
Bisnik	W 2723	130000	96000	58000	other	uraniums series on cave bear tooth enamel	Reliable	Poland	Micoquian Mousterian, Assembmage A3	14	50.4264	19.8317	Kozlowski J. 2006. Eraul 117: 77-90. Cyrek K. QI. 10,1016/j,quint,2009-09,014, Hercman H. 2014. QI ip. Cyrek K. e.a. QI 2013 xxx.Casiorowski M. e.a. 2014.QI 339-340: 139-147.
Bisnik	W2628	130000	22000	20000	other	U/Th speleothem	Reliable	Poland	Micoquian Mousterian, Assemblage 4	15	50.4264	19.8317	Kozlowski J. 2006. ERAUL 117: 77-90. Cyrek K. QI. 10,1016/j,quint,2009-09,014, Hercman H. 2014. QI ip. Cyrek K. e.a. QI 2013 xxx.
Bisnik		135000	23000		TL	burnt flint	Reliable	Poland	Micoquian-Bockstein, Mousterian, Assembmage A1	12	50.4264	19.8317	Kozlowski J. 2006. Eraul 117: 77-90. Cyrek K. e.a. QI 2013 xxx.
Bisnik	Lub-4310	139000	33000		TL	burnt flint	Reliable	Poland	Micoquian Mousterian, Assembmage A3	14	50.4264	19.8317	Kozlowski J. 2006. Eraul 117: 77-90. Cyrek K. QI. 10,1016/j,quint,2009-09,014, Hercman H. 2014. QI ip. Cyrek K. e.a. QI 2013 xxx.Casiorowski M. e.a. 2014.QI 339-340: 139-147.
Bisnik		147000	27000		TL	sediment	Reliable	Poland	Micoquian-Bockstein, Mousterian, Assembmage A1	12	50.4264	19.8317	Kozlowski J. 2006. Eraul 117: 77-90. Cyrek K. e.a. QI 2013 xxx.
Bisnik	Lub-5469	159000	9200		OSL	sediments	Reliable	Poland	Upper Acheulean	16-17	50.4264	19.8317	Kozlowski J. 2006. Eraul 117: 77-90. Cyrek K. e.a. QI 2013 xxx.
Bisnik		195000	35000		TL	burnt flint	Reliable	Poland	Micoquian Mousterian, Assembmage A3	14	50.4264	19.8317	Kozlowski J. 2006. Eraul 117: 77-90. Cyrek K. QI. 10,1016/j,quint,2009-09,014, Hercman H. 2014. QI ip. Cyrek K. e.a. QI 2013 xxx.Casiorowski M. e.a. 2014.QI 339-340: 139-147.
Bisnik		195000	35000		TL		Reliable	Poland	Micoquian Mousterian, Assemblage 4	15	50.4264	19.8317	Kozlowski J. 2006. ERAUL 117: 77-90. Cyrek K. QI. 10,1016/j,quint,2009-09,014, Hercman H. 2014. QI ip. Cyrek K. e.a. QI 2013 xxx.
Bisnik	Lub-4296	195000	35000		TL	Sediments	Reliable	Poland	Middle Palaeolithic, assemblage 5	18	50.4264	19.8317	Cyrek K. 2003. Eurasian Prehistory 1: 5-30.. Cyrek K. e.a. QI 2013 xxx.
Bisnik	W-342	216000	25000		other	U/Th	Reliable	Poland	Micoquian Mousterian, Assemblage 4	15	50.4264	19.8317	Kozlowski J. 2006. ERAUL 117: 77-90. Cyrek K. QI. 10,1016/j,quint,2009-09,014, Hercman H. 2014. QI ip. Cyrek K. e.a. QI 2013 xxx.
Bisnik		224000	49000		TL	burnt flint	Reliable	Poland	Micoquian Mousterian, Assembmage A3	14	50.4264	19.8317	Kozlowski J. 2006. Eraul 117: 77-90. Cyrek K. QI. 10,1016/j,quint,2009-09,014, Hercman H. 2014. QI ip. Cyrek K. e.a. QI 2013 xxx.Casiorowski M. e.a. 2014.QI 339-340: 139-147.
Bisnik	Lub-4216	230000	60000		TL	sediment	Reliable	Poland	Middle Palaeolithic, assemblage 5	18	50.4264	19.8317	Cyrek K. 2003. Eurasian Prehistory 1: 5-30.. Cyrek K. e.a. QI 2013 xxx.
Bisnik	Lub-4470	230000	51000		TL	burnt flint	Reliable	Poland	Middle Palaeolithic, assemblage 5	18	50.4264	19.8317	Cyrek K. 2003. Eurasian Prehistory 1: 5-30.. Cyrek K. e.a. QI 2013 xxx.
Bisnik	W-04029	230000	51000		TL	burnt flint (from layer 19a according to krajcarz)	Reliable	Poland	Micoquian Mousterian	18	50.4264	19.8317	Cyrek K. QI. 10,1016/j,quint,2009-09,014, krajcarz MT przegląd archeologiczny 59, 2011, pp. 55-74
Bisnik		260000			other	fission track	Reliable	Poland	Middle Palaeolithic, assemblage 5	18	50.4264	19.8317	Cyrek K. 2003. Eurasian Prehistory 1: 5-30.. Cyrek K. e.a. QI 2013 xxx.
Bisnik	W-4215	279000	97000		TL	sediments	Reliable	Poland	Micoquian Mousterian, Assemblage 4	15	50.4264	19.8317	Kozlowski J. 2006. ERAUL 117: 77-90. Cyrek K. QI. 10,1016/j,quint,2009-09,014, Hercman H. 2014. QI ip. Cyrek K. e.a. QI 2013 xxx.
Bisnik		279000	97000		TL	burnt flint	Reliable	Poland	Middle Palaeolithic, assemblage 5	18	50.4264	19.8317	Cyrek K. 2003. Eurasian Prehistory 1: 5-30.. Cyrek K. e.a. QI 2013 xxx.
Bisnik		279000	97000		TL	burnt flint	Reliable	Poland	Micoquian Mousterian	18	50.4264	19.8317	Cyrek K. QI. 10,1016/j,quint,2009-09,014, krajcarz MT przegląd archeologiczny 59, 2011, pp. 55-74
Bisnik	Poz-46806	317400	410		AMS	bones	Reliable	Poland	Assemblage F	2/4	50.4264	19.8317	Cyrek K. e.a. QI 2013 xxx.
Bisnik		346000	25000		other	U/Th (bone LU)	Reliable	Poland	Micoquian Mousterian ?	19	50.4264	19.8317	Cyrek K. QI. 10,1016/j,quint,2009-09,014, Krajcarz MT przegląd archeologiczny 59, 2011, pp. 55-74
Bisnik	Lub-5288	521000	78000		TL	flint	Reliable	Poland	Micoquian Mousterian ?	19	50.4264	19.8317	Cyrek K. QI. 10,1016/j,quint,2009-09,014, Krajcarz MT przegląd archeologiczny 59, 2011, pp. 55-74
Bisnik		568000	131000		TL	burnt flint	Reliable	Poland	Micoquian Mousterian ?	19	50.4264	19.8317	Cyrek K. QI. 10,1016/j,quint,2009-09,014, Krajcarz MT przegląd archeologiczny 59, 2011, pp. 55-74
Bisnik		568000	131000		TL	burned flint	Reliable	Poland	(Lower Palaeolithic) artifacts coming from various assemblages	19b	50.4264	19.8317	Krajcarz MT przegląd archeologiczny 59, 2011, pp. 55-74
Bisnik	Lub-4217	569000	182000		TL	sediments	Reliable	Poland	Micoquian Mousterian ?	19	50.4264	19.8317	Cyrek K. QI. 10,1016/j,quint,2009-09,014, Krajcarz MT przegląd archeologiczny 59, 2011, pp. 55-74
Bisnik		569000	182000		TL	burned flint	Reliable	Poland	(Lower Palaeolithic) artifacts coming from various assemblages	19b	50.4264	19.8317	Krajcarz MT przegląd archeologiczny 59, 2011, pp. 55-74
Bisnik	W-294	1250000	10000		other	U/th bones	Reliable	Poland	Middle Palaeolithic, assemblage 5	18	50.4264	19.8317	Cyrek K. 2003. Eurasian Prehistory 1: 5-30.. Cyrek K. e.a. QI 2013 xxx.
Bison, Arcy-sur-Cure	Ly-8825	24140	310		Conv 14C	Bone horse	Reliable	France	Perigordian	C	47.5911	3.76511	David F. e.a. 2005, Revue archeologique de l'est 54,
Bison, Arcy-sur-Cure	Beta-180086	33670	450		AMS		Reliable	France	Final Chatelperronian	D - top	47.5911	3.76511	David F. 2005. Revue archéologique de l'Est 54: 5-50.
Bison, Arcy-sur-Cure	LYON-742 OxA-8091	34050	750		AMS	bone	Reliable	France	Final Chatelperronian	D Base	47.5911	3.76511	David F. 2005. Revue archeologique de l'Est 54: 3-50.
Bison, Arcy-sur-Cure	OxA-3460	35250	850		AMS	bone	Reliable	France	Late Middle Palaeolithic?	H	47.5911	3.76511	Banadora
Bison, Arcy-sur-Cure	OxA-10017/LYON-1294	38400	1600		AMS		Reliable	France	Final Mousterian	Ei	47.5911	3.76511	David F. 2005. Revue archeologique de l'Est 54: 3-50.
Bison, Arcy-sur-Cure	OxA-3461	38800	1300		AMS	bone	Reliable	France	Late Middle Palaeolithic?	I/J?	47.5911	3.76511	Banadora
Bison, Arcy-sur-Cure	GrA-20477/LYON-1915	40200	1500		AMS		Reliable	France	Final Mousterian	F	47.5911	3.76511	David F. 2005. Revue archeologique de l'Est 54: 3-50.
Bistricioara Lutarie I	Gx-8730	19055	925		Conv 14C	charcoal from 0.95-1.03 m from Lutarie I	Reliable	Romania	Middle, Late Gravettian	0.95-1.03 m	47.0556	25.948	Crandell, L e.a. 2013. Journal of the Lithic Studies Society 34: 30-42.
Bistricioara Lutarie I	Erl-11854	21541	155		AMS		Reliable	Romania	Middle, Late Gravettian	0.95-1.03 m	47.0556	25.948	Crandell, L e.a. 2013. Journal of the Lithic Studies Society 34: 30-42.
Bistricioara Lutarie I	Erl-12164	22181	112		AMS		Reliable	Romania	Middle, Late Gravettian	0.95-1.03 m	47.0556	25.948	Crandell, L e.a. 2013. Journal of the Lithic Studies Society 34: 30-42.
Bistricioara Lutarie Shore (Mal)	Erl-11856	13768	79		AMS	?	Reliable	Romania	Epigravettian	?	47.0556	25.948	Anghelinu M. e.a.2012, Arheologia Moldovei 35: 7-46,. Crandell, L e.a. 2013. Journal of the Lithic Studies Society 34: 30-42.
Bistricioara Lutarie Shore (Mal)	Erl-11857	14581	87		AMS	?	Reliable	Romania	Epigravettian	?	47.0556	25.948	Anghelinu M. e.a.2012, Arheologia Moldovei 35: 7-46,. Crandell, L e.a. 2013. Journal of the Lithic Studies Society 34: 30-42.
Bistricioara-Lutarie I	Erl-9968	24213	299		AMS	charcoal from hearth at -1,34m	Reliable	Romania	Gravettian		47.0556	25.948	Chirica V. 1989. The Gravettian in the East of the Romanian Carpathians. Jassy. Crandell, L e.a. 2013. Journal of the Lithic Studies Society 34: 30-42.
Bistricioara-Lutarie I	Erl-9967	24370	300		AMS	charcoal from hearth at -1,34m	Reliable	Romania	Gravettian		47.0556	25.948	Chirica V. 1989. The Gravettian in the East of the Romanian Carpathians. Jassy. Crandell, L e.a. 2013. Journal of the Lithic Studies Society 34: 30-42.
Bistricioara-Lutarie I	Erl-11855	24396	192		AMS	charcoal from hearth at -1,34m	Reliable	Romania	Gravettian		47.0556	25.948	Chirica V. 1989. The Gravettian in the East of the Romanian Carpathians. Jassy. Crandell, L e.a. 2013. Journal of the Lithic Studies Society 34: 30-42.
Bistricioara-Lutarie I	Erl-9970	26869	447		AMS	charcoal from combustion area at -1,80m	Reliable	Romania	Gravettian		47.0556	25.948	Chirica V. 1989. The Gravettian in the East of the Romanian Carpathians. Jassy. Crandell, L e.a. 2013. Journal of the Lithic Studies Society 34: 30-42.
Bistricioara-Lutarie I	Erl-9969	28068	452		AMS	Charcoal	Reliable	Romania	indefinite Upper palaeolithic		47.0556	25.948	Carciumau M. e.a. 2007.Geoarcheologie du Paleoliyhique moyen paleolithique superieur epipaleolithique ent mesolithiqueEditura Cetatea de Scaun.
Bistricioara-Lutarie II	GrN-10528	16150	350		Conv 14C	charcoal from 0.87-0.96 from Lutarie II	Reliable	Romania	Evolved Gravettian, Late Gravettian	IV, level 4	47.0556	25.948	Chirica V. 1989. . Jassy. Carciumaru M. 2004-2005. Annales d'universite "Valahia" Tagoviste VI-VII: 7-40. Crandell, L e.a. 2013. Journal of the Lithic Studies Society 34: 30-42.
Bistricioara-Lutarie II	GrN-12670	18330	300		Conv 14C		Reliable	Romania	Gravettian(?) , Upper Aurignacian		47.0556	25.948	Chirica V. 1989. Jassy. Carciumaru M. 2004-2005. Annales Tagoviste VI-VII: 7-40. Preistoria Alpina 2009. 44: 33-38 Steguweit L. e.a. 2009; Quartar 56: 139-. Crandell, L e.a. 2013. Journal of the Lithic Studies Society 34: 30-42.
Bistricioara-Lutarie II	GX-8728	18800	1200		Conv 14C	Charcoal from 1.08-1.18 m	Reliable	Romania	Lower Gravettian		47.0556	25.948	Chirica V. 1989.. Jassy. Carciumaru M. 2004-2005. Annales Tagoviste VI-VII: 7-40. Preistoria Alpina 2009. 44: 33-38, Anghelinu M. e.a.2012, Arheologia Moldovei 35: 7-46, Crandell, L e.a. 2013. Journal of the Lithic Studies Society 34: 30-42.
Bistricioara-Lutarie II	GX-8726	20300	1300		Conv 14C	Carcoal from 1.35-1.46 m	Reliable	Romania	Gravettian(?) , Upper Aurignacian		47.0556	25.948	Chirica V. 1989. Jassy. Carciumaru M. 2004-2005. Annales Tagoviste VI-VII: 7-40. Preistoria Alpina 2009. 44: 33-38 Steguweit L. e.a. 2009; Quartar 56: 139-. Crandell, L e.a. 2013. Journal of the Lithic Studies Society 34: 30-42.
Bistricioara-Lutarie II	Gx-87 GrN-16982	20310	150		Conv 14C		Reliable	Romania	Gravettian(?) , Upper Aurignacian		47.0556	25.948	Chirica V. 1989. Jassy. Carciumaru M. 2004-2005. Annales Tagoviste VI-VII: 7-40. Preistoria Alpina 2009. 44: 33-38 Steguweit L. e.a. 2009; Quartar 56: 139-. Crandell, L e.a. 2013. Journal of the Lithic Studies Society 34: 30-42.
Bistricioara-Lutarie II	Gx-8729	20995	875		Conv 14C	charcoal from 1.18-1.22 m	Reliable	Romania	Lower Gravettian		47.0556	25.948	Chirica V. 1989.. Jassy. Carciumaru M. 2004-2005. Annales Tagoviste VI-VII: 7-40. Preistoria Alpina 2009. 44: 33-38, Anghelinu M. e.a.2012, Arheologia Moldovei 35: 7-46, Crandell, L e.a. 2013. Journal of the Lithic Studies Society 34: 30-42.
Bistricioara-Lutarie II	Gx-8727G	23450	2000	1450	Conv 14C	Unburnt bone	Reliable	Romania	Gravettian(?) , Upper Aurignacian		47.0556	25.948	Chirica V. 1989. Jassy. Carciumaru M. 2004-2005. Annales Tagoviste VI-VII: 7-40. Preistoria Alpina 2009. 44: 33-38 Steguweit L. e.a. 2009; Quartar 56: 139-. Crandell, L e.a. 2013. Journal of the Lithic Studies Society 34: 30-42.
Bistricioara-Lutarie II	Gx-8845G	23560	1150	980	Conv 14C	Burnt bone from 2.00-2.15 m	Reliable	Romania	Middle Aurignacian		47.0556	25.948	Chirica V. 1989. Jassy. Carciumaru M. 2004-2005. Annales Tagoviste VI-VII: 7-40. Preistoria Alpina 2009. 44: 33-38.Steguweit L. e.a. 2009; Quartar 56: 139-. Crandell, L e.a. 2013. Journal of the Lithic Studies Society 34: 30-42.
Bistricioara-Lutarie II	GrN-10529b	24100	1300		Conv 14C	charcoal from 1.95-2.20 m	Reliable	Romania	Middle Aurignacian		47.0556	25.948	Chirica V. 1989. Jassy. Carciumaru M. 2004-2005. Annales Tagoviste VI-VII: 7-40. Preistoria Alpina 2009. 44: 33-38.Steguweit L. e.a. 2009; Quartar 56: 139-. Crandell, L e.a. 2013. Journal of the Lithic Studies Society 34: 30-42.
Bistricioara-Lutarie II	GrN-11586b	24760	170		Conv 14C	unburnt borne from 1.95-2.20 m	Reliable	Romania	Middle Aurignacian		47.0556	25.948	Chirica V. 1989. Jassy. Carciumaru M. 2004-2005. Annales Tagoviste VI-VII: 7-40. Preistoria Alpina 2009. 44: 33-38.Steguweit L. e.a. 2009; Quartar 56: 139-. Crandell, L e.a. 2013. Journal of the Lithic Studies Society 34: 30-42.
Bistricioara-Lutarie II	Gx-8844	27350	2100	1500	Conv 14C	chracoal from 2.00-2.15 m	Reliable	Romania	Middle Aurignacian		47.0556	25.948	Chirica V. 1989. Jassy. Carciumaru M. 2004-2005. Annales Tagoviste VI-VII: 7-40. Preistoria Alpina 2009. 44: 33-38.Steguweit L. e.a. 2009; Quartar 56: 139-. Crandell, L e.a. 2013. Journal of the Lithic Studies Society 34: 30-42.
Bistricioara-Lutarie II	GrN-10529	27350	1300		Conv 14C		Reliable	Romania	Middle Aurignacian		47.0556	25.948	Chirica V. 1989. Jassy. Carciumaru M. 2004-2005. Annales Tagoviste VI-VII: 7-40. Preistoria Alpina 2009. 44: 33-38.Steguweit L. e.a. 2009; Quartar 56: 139-. Crandell, L e.a. 2013. Journal of the Lithic Studies Society 34: 30-42.
BistricIoara-Lutarie III	DeA-7465	16949	57		AMS		Reliable	Romania	Epigravettian	1,15 m	47.0556	25.948	Crandell, L e.a. 2013. Journal of the Lithic Studies Society 34: 30-42. M.Anghelinuetal./L’anthropologie122(2018)183–219
Bistricioara-Lutarie III	BT1286	18000	2800		OSL	4-11 μm grain size	Reliable	Romania	Palaeolithic cultural charcoal accumulation	1.2m, the Cube	47.0556	25.948	O. Trandafir et al. / Quaternary Geochronology 30 (2015) 487-492
Bistricioara-Lutarie III	BT1285b	18100	2900		OSL	4-11 μm grain size	Reliable	Romania	Palaeolithic cultural charcoal accumulation	1.2m, the Cube	47.0556	25.948	O. Trandafir et al. / Quaternary Geochronology 30 (2015) 487-492
BistricIoara-Lutarie III	DeA-7574	18378	66		AMS		Reliable	Romania	Epigravettian	1,15 m	47.0556	25.948	Crandell, L e.a. 2013. Journal of the Lithic Studies Society 34: 30-42. M.Anghelinuetal./L’anthropologie122(2018)183–219
Bistricioara-Lutarie III	BT1285	19000	3000		OSL	4-11 μm grain size	Reliable	Romania	Palaeolithic cultural charcoal accumulation	1.2m, the Cube	47.0556	25.948	O. Trandafir et al. / Quaternary Geochronology 30 (2015) 487-492
BistricIoara-Lutarie III	DeA-7575	19486	98		AMS		Reliable	Romania	Epigravettian	1,15 m	47.0556	25.948	Crandell, L e.a. 2013. Journal of the Lithic Studies Society 34: 30-42. M.Anghelinuetal./L’anthropologie122(2018)183–219
Bistricioara-Lutarie III	BL3 1,4	19700	2100		OSL	4-11 micron grainsize	Unreliable	Romania	Gravettian?	1,42 m	47.0556	25.948	Crandell, L e.a. 2013. Journal of the Lithic Studies Society 34: 30-42.
BistricIoara-Lutarie III	Erl-12851	19749	149		AMS	Wood charcoal	Reliable	Romania	Epigravettian	1,15 m	47.0556	25.948	Crandell, L e.a. 2013. Journal of the Lithic Studies Society 34: 30-42. M.Anghelinuetal./L’anthropologie122(2018)183–219
Bistricioara-Lutarie III	BL3 1,3	20200	2400		OSL	4-11 micron grain size from depth of 1,72 m	Unreliable	Romania	Gravettian ?	1,76 m	47.0556	25.948	Carciumau M. e.a. 2007.Geoarcheologie du Paleoliyhique moyen paleolithique superieur epipaleolithique ent mesolithique Crandell, L e.a. 2013. Journal of the Lithic Studies Society 34: 30-42.. .Anghelinuetal./L’anthropologie122(2018)183–21
Bistricioara-Lutarie III	BT1285a	20500	2900		OSL	90-200 μm grain size	Reliable	Romania	Palaeolithic cultural charcoal accumulation	1.2m, the Cube	47.0556	25.948	O. Trandafir et al. / Quaternary Geochronology 30 (2015) 487-492
Bistricioara-Lutarie III	BT1287	21100	2800		OSL	90-200 μm grain size	Reliable	Romania	Palaeolithic cultural charcoal accumulation	1.2m, the Cube	47.0556	25.948	O. Trandafir et al. / Quaternary Geochronology 30 (2015) 487-492
Bistricioara-Lutarie III	DeA-3685,1,1	21950	90		AMS	Wood charcoal	Reliable	Romania	Gravettian ?	1,76 m	47.0556	25.948	Carciumau M. e.a. 2007.Geoarcheologie du Paleoliyhique moyen paleolithique superieur epipaleolithique ent mesolithique Crandell, L e.a. 2013. Journal of the Lithic Studies Society 34: 30-42.. .Anghelinuetal./L’anthropologie122(2018)183–21
Bistricioara-Lutarie III	BT1286	22600	3000		OSL	90-200 μm grain size	Reliable	Romania	Palaeolithic cultural charcoal accumulation	1.2m, the Cube	47.0556	25.948	O. Trandafir et al. / Quaternary Geochronology 30 (2015) 487-492
Bistricioara-Lutarie III	BT1287	23000	3100		OSL	63-90 μm grain size	Reliable	Romania	Palaeolithic cultural charcoal accumulation	1.2m, the Cube	47.0556	25.948	O. Trandafir et al. / Quaternary Geochronology 30 (2015) 487-492
Bistricioara-Lutarie III	DeA-7462	23342	133		AMS		Reliable	Romania	Gravettian ?	1,76 m	47.0556	25.948	Carciumau M. e.a. 2007.Geoarcheologie du Paleoliyhique moyen paleolithique superieur epipaleolithique ent mesolithique Crandell, L e.a. 2013. Journal of the Lithic Studies Society 34: 30-42.. .Anghelinuetal./L’anthropologie122(2018)183–21
Bistricioara-Lutarie III	DeA-3688,1,1	24153	112		AMS	Wood Charcoal	Reliable	Romania	Gravettian	1,96 m	47.0556	25.948	Chirica V. 1989. The Gravettian in the East of the Romanian Carpathians. Jassy. Crandell, L e.a. 2013. Journal of the Lithic Studies Society 34: 30-42.
Bistricioara-Lutarie III	BT1285b	24300	3000		OSL	65-90 μm grain size	Reliable	Romania	Palaeolithic cultural charcoal accumulation	1.2m, the Cube	47.0556	25.948	O. Trandafir et al. / Quaternary Geochronology 30 (2015) 487-492
Bistricioara-Lutarie III	B T125a	25900	3400		OSL	63-90 μm grain size	Reliable	Romania	Palaeolithic cultural charcoal accumulation	1.2m, the Cube	47.0556	25.948	O. Trandafir et al. / Quaternary Geochronology 30 (2015) 487-492
Bistricioara-Lutarie III	BT1285b	26000	3500		OSL	90-200 μm graiin size	Reliable	Romania	Palaeolithic cultural charcoal accumulation	1.2m, the Cube	47.0556	25.948	O. Trandafir et al. / Quaternary Geochronology 30 (2015) 487-492
Bistricioara-Lutarie III	BL3 1,4	26500	2600		OSL	63-90 micron grain size	Reliable	Romania	Gravettian?	1,42 m	47.0556	25.948	Crandell, L e.a. 2013. Journal of the Lithic Studies Society 34: 30-42.
Bistricioara-Lutarie III	BL3 1,3	29300	2900		OSL	63-90 micron grain size from depth of 1,72 m	Reliable	Romania	Gravettian ?	1,76 m	47.0556	25.948	Carciumau M. e.a. 2007.Geoarcheologie du Paleoliyhique moyen paleolithique superieur epipaleolithique ent mesolithique Crandell, L e.a. 2013. Journal of the Lithic Studies Society 34: 30-42.. .Anghelinuetal./L’anthropologie122(2018)183–21
Bistricioara-Lutarie III	BL3 1,2	33700	4200		OSL	4-11 micron grain size	Unreliable	Romania	Upper Palaeolithic	2,57 m	47.0556	25.948	Crandell, L e.a. 2013. Journal of the Lithic Studies Society 34: 30-42.
Bistricioara-Lutarie III	BL3 1,2	50700	6700		OSL	63-90 micron grain size	Reliable	Romania	Upper Palaeolithic	2,57 m	47.0556	25.948	Crandell, L e.a. 2013. Journal of the Lithic Studies Society 34: 30-42.
Blanchard	OxA-X-2494-15	28970	320		AMS	reindeer bone from I11D103	Reliable	France	Aurignacian	sector 1	45.0007	1.09944	Chiotti L. e.a. 2015, P@ethnologie 7: 77-98, R. Bourrillon et al. /Quaternary International 491 (2018) 46-64
Blanchard	OxA-27176	29540	330		AMS	reindeerbone from I11D104	Reliable	France	Aurignacian	sector 1	45.0007	1.09944	Chiotti L. e.a. 2015, P@ethnologie 7: 77-98, R. Bourrillon et al. /Quaternary International 491 (2018) 46-64
Blanchard	OxA-27178	31030	400		AMS	mid-sized mammal bone from I11D106	Reliable	France	Aurignacian	sector 1	45.0007	1.09944	Chiotti L. e.a. 2015, P@ethnologie 7: 77-98, R. Bourrillon et al. /Quaternary International 491 (2018) 46-64
Blanchard	OxA-27177	31250	400		AMS	reindeer bone from I11D129	Reliable	France	Aurignacian	sector 1	45.0007	1.09944	Chiotti L. e.a. 2015, P@ethnologie 7: 77-98, R. Bourrillon et al. /Quaternary International 491 (2018) 46-64
Blanchard	OxA-X-2669-54	33420	350		AMS	This is a repear of OxA-27176	Reliable	France	Aurignacian	sector 1	45.0007	1.09944	Chiotti L. e.a. 2015, P@ethnologie 7: 77-98, R. Bourrillon et al. /Quaternary International 491 (2018) 46-64
Blanchard	OxA-X-2669-55	33960	360		AMS	This is a repear of OxA-27177	Reliable	France	Aurignacian	sector 1	45.0007	1.09944	Chiotti L. e.a. 2015, P@ethnologie 7: 77-98, R. Bourrillon et al. /Quaternary International 491 (2018) 46-64
Blanzat		12870	70		Conv 14C	Equus bone	Reliable	France	Upper Magdalenian		45.8333	3.0833	Fontana L. et al. 2000. In SFP mémoire 28: 59-65.
blatterhahle	KIA-45012	9700	80		AMS	?	Reliable	Germany		Burial	51.352	7.549	Orschiedt J. 2018. Phil.Trans. R. Soc. B 373: 20170264.
Blazi Cave	Beta-426508	11100	40		AMS	charcoal	Reliable	Albania	Eppigraettian	Trench 5, Layer 2e3	41.7421	20.0101	TC. Hauck et al. / Quaternary International 450 (2017) 150-163.
Blazi Cave	Beta-426506	14440	50		AMS	charcoal	Reliable	Albania	Epigravettian	Trench 5, Layer 2	41.7421	20.0101	TC. Hauck et al. / Quaternary International 450 (2017) 150-163.
Blazi Cave	Beta-426504	15140	50		AMS	charcoal	Reliable	Albania	Epigravettian	Trench 5, Layer 3	41.7421	20.0101	TC. Hauck et al. / Quaternary International 450 (2017) 150-163.
Blazi Cave	Beta-426501	15360	50		AMS	charcoal	Reliable	Albania	Epigravettian	Trench 5, Layer 3	41.7421	20.0101	TC. Hauck et al. / Quaternary International 450 (2017) 150-163.
Blazi Cave	COLL1959,1,1	15727	85		AMS	charcoal	Reliable	Albania	Epigravettian	Trench 1, layer 2	41.7121	20.0101	Richter J. e.a. 2014, Proc. Int. Cong. Albanian arch. Studies:65-82, TC. Hauck et al./ Quaternary International 450 (2017) 150-163.
Blazi Cave	COL1957.1.1	29287	254		AMS	charcoal	Reliable	Albania	Undiagnostic lilthic artefacts	Trench 1, Layer 3	41.7421	20.0101	TC. Hauck et al. / Quaternary International 450 (2017) 150-163.
Blazi Cave	COL1956.1.1	39648	722		AMS	charcoal	Reliable	Albania	Undiagnostic lithic artefacts	Trench 1, Layer 4	41.7421	20.0101	TC. Hauck et al. / Quaternary International 450 (2017) 150-163.
Blazi Cave	COL1958.1.1	40713	827		AMS	charcoal	Reliable	Albania	Undiagnostic lithic artefacts	Trench 1, Layer 4	41.7421	20.0101	TC. Hauck et al. / Quaternary International 450 (2017) 150-163.
Blenien	Ua-44710	11279	77		AMS	charcoal	Reliable	France	Azlian	niveau gris	47.4535	7.39332	Koehler H. e.a. 2013. BSPF 110: 356-359.
Blenien	Ua-44712	11782	81		AMS	bois de renne	Reliable	Fran7.39332	Late Palaeolithic	niveau beige	47.4535	7.39332	Koehler H. e.a. 2013. BSPF 110: 356-359.
Blenine	Ua-44711	12452	83		AMS	burnt bone	Reliable	France	Late Magdalenian	niveau ocre	47.4535	7.39332	Koehler H. e.a. 2013. BSPF 110: 356-359.
Bliznetsova rockshelter	LE-2766	28540	300		Conv 14C	bone	Reliable	Russian Federation	Upper Palaeolithic		58.5833	57.9167
Blot	Ly-502	11250	500		Conv 14C	charcoal	Reliable	France	Upper Magdalenian	1 B / 10 b ?	45.1667	3.48333
Blot	Ly-563	14030	500		Conv 14C	burned bone	Reliable	France	Upper Magdalenian	3	45.1667	3.48333
Blot	LYON-1647	20810	140		AMS	Bone from B75-K2-28	Unreliable	France		B67-B77	45.1667	3.48333	Banks W.E. 2019. Quaternary Science Reviews 220:188-214.
Blot	LYON-1643	21330	210		AMS	Bone from B68-I2-22	Reliable	France		B67-B77	45.1667	3.48333	Banks W.E. 2019. Quaternary Science Reviews 220:188-214.
Blot	Ly-565	21500	700		Conv 14C	soil	Reliable	France	Protomagdalenian / Gravettian?, Recent Gravettian	GJ, hearth GK, 39	45.1667	3.48333
Blot	LYON-1644	21510	220		AMS	Boen from B69-I1-23	Reliable	France		B67-B77	45.1667	3.48333	Banks W.E. 2019. Quaternary Science Reviews 220:188-214.
Blot	Ly-564	21700	1200		Conv 14C	soil from JM,	Reliable	France	Protomagdalenian / Gravettian ?, Recent Gravettian	39, Niveau JM	45.1667	3.48333	Delvigne V.2014. ERAUL140: 403-435.
Blot	LYON-1648	21870	230		AMS	Bone from B77-J3-32	Reliable	France		B67-B77	45.1667	3.48333	Banks W.E. 2019. Quaternary Science Reviews 220:188-214.
Blot	Ly-501	22000	0		Conv 14C	charcoal	Reliable	France	Magdalenian, Badegoulian	13	45.1667	3.48333
Blot	LYON-1645	22030	230		AMS	bone from B70-I1-24	Reliable	France		B67-B77	45.1667	3.48333	Banks W.E. 2019. Quaternary Science Reviews 220:188-214.
Blot	LYON-1646	22190	220		AMS	Bone from B70-J3-27	Reliable	France		B67-B77	45.1667	3.48333	Banks W.E. 2019. Quaternary Science Reviews 220:188-214.
Blot	LYON-1338/GrA-17336	24640	120		AMS	Bone from J2	Reliable	France	Protomagdalenian / Gravettian ?, Recent Gravettian	39, Niveau JM	45.1667	3.48333	Delvigne V.2014. ERAUL140: 403-435.
Blot 1	LYON-1335	18950	100		AMS	Teeth from BF	Reliable	France	Magdalenian	1G	45.1667	3.48333	Banadora, Banque de données des dates radiocarbones de Lyon pour l'Europe et le Proche-Orient P Galate - … at: http://www. archeometrie. mom. fr/Banadora, 2011
Blot 3	LYON-1336	17850	80		AMS	Teeth from K4	Reliable	France	Badegoulian	9-11	45.1667	3.48333	Banadora, Banque de données des dates radiocarbones de Lyon pour 'Europe et le Proche-Orient P Galate - … at: http://www. Archeometrie. Mom. Fr/Banadora, 2011
Blot 3	LYON-1337	18000	80		AMS	Teeth from J8	Reliable	France	Badegoulian	15-41	45.1667	3.48333	Banadora, Banque de données des dates radiocarbones de Lyon pour 'Europe et le Proche-Orient P Galate - … at: http://www. archeometrie. mom. fr/Banadora, 2011
Blot 3	GrA-17217/LYON-1339	22210	150		AMS	bone from JO	Reliable	France	Recent Gravettian	42	45.1667	3.48333	Klaric L. 2007. Antiquity 81: 176-190.
Blot 3	LYON-1340/GrA-17218	24610	200		AMS	Bone from K4	Reliable	France	Gravettian	48	45.1667	3.48333	Banadora, Banque de données des dates radiocarbones de Lyon pour 'Europe et le Proche-Orient P Galate - … at: http://www. archeometrie. mom. fr/Banadora, 2011
Boberg	OxA-4805	5270	600		AMS	charred food remains	Reliable	Germany	late Mesolithic Ertebolle	20 HH W61.76 S89.11 -1.65	52.0999	8.81667
Boberg	OxA-4806	5310	550		AMS	charred food remains	Reliable	Germany	late Mesolithic Ertebolle	15 HH, 1959: 34	52.0999	8.81667
Boberg	OxA-4804	5360	550		AMS	charred food remains	Reliable	Germany	late Mesolithic Ertebolle	20 HH W60.01 S87.05 -1.60	52.0999	8.81667
Bobylek rockshelter	IEPA-164	14200	400		Conv 14C	rhinoceros bone	Reliable	Russian Federation			53.7158	37.7453
Bocas	ICEN-900	9880	220		Conv 14C	bone BOS	Reliable	Portugal	Magdalenian	0+	39.3472	-8.9736	Bicho N. e.a. 2012. QI, https://sites.google.com/ehu.eus/c14peninsulaiberica
Bocas	ICEN-901	10110	90		Conv 14C	bone	Reliable	Portugal	Final Magdalenian	Level fundo	39.3472	-8.9736	in press
Bocas	ICEN-903	10260	70		Conv 14C	Shell	Reliable	Portugal	Final Magdalenian	1/2	39.3472	-8.9736	Bicho N.F. 1999. Eraul 90: 55. Bicho N. e.a. 2012. QI 272-273:6-16.
Boccard	LYON-377	24220	400		AMS	Cervid bone from layer 6-2 above the Mousterian level	Reliable	France	Mousterian	6-5	47.261	4.58493	Djindjian F. 2005. BIOPREHISTOIRE VOL.2-
Boccard	LYON-376	25140	420		AMS	ivory	Reliable	France	Gravettian	5-2	47.261	4.58493	Djindjian F. 2005. BIOPREHISTOIRE VOL.2-
Boccard	LYON-375	26540	360		AMS	Bone	Reliable	France	Gravettian	5-2	47.261	4.58493	Djindjian F. 2005. BIOPREHISTOIRE VOL.2-
Bockstein-Torle	H-4057-3354	12980	103		Conv 14C	bone	Reliable	Germany	Magdalenian	II	48.554	10.146
Bockstein-Torle	H-4058-3355	20400	220		Conv 14C	mixed bone sample	Reliable	Germany	Aurignacian/Gravettian	VI	48.554	10.146	Conard N.J. et al. 2003. JHE 44: 331-371.
Bockstein-Torle	KIA-8956	20990	120	110	AMS	long bone fragment with fresh break	Reliable	Germany	Aurignacian/Gravettian	VI	48.554	10.146	Conard N.J. et al. 2003. JHE 44: 331-371.
Bockstein-Torle	H-4058-3526	23440	290		Conv 14C	mixed bone sample	Reliable	Germany	Aurignacian/Gravettian	VI	48.554	10.146	Conard N.J. et al. 2003. JHE 44: 331-371.
Bockstein-Torle	W-279	24000	3000		Conv 14C	Rangifer tarandus antler	Reliable	Germany	(early) Aurignacian, Aurignacian /MP	VII	48.554	10.146	Conard N.J. et al. 2003. JHE 44: 331-371.
Bockstein-Torle	H-4049-3356	26133	376		Conv 14C	mixed bone sample	Reliable	Germany	(early) Aurignacian, Aurignacian /MP	VII	48.554	10.146	Conard N.J. et al. 2003. JHE 44: 331-371.
Bockstein-Torle	KIA-8952	30130	260	250	AMS	reindeer metatarsal fresh break	Reliable	Germany	(early) Aurignacian, Aurignacian /MP	VII	48.554	10.146	Conard N.J. et al. 2003. JHE 44: 331-371.
Bockstein-Torle	KIA-8953	31530	230		AMS	reindeer radius-ulna fresh break	Reliable	Germany	Aurignacian/Gravettian	VI	48.554	10.146	Conard N.J. et al. 2003. JHE 44: 331-371.
Bockstein-Torle	H-4059-3527	31965	790		Conv 14C	mixed bone sample	Reliable	Germany	(early) Aurignacian, Aurignacian /MP	VII	48.554	10.146	Conard N.J. et al. 2003. JHE 44: 331-371.
Bockstein-Torle	KIA-8954	44390	990	880	AMS	reindeer femur? Fresh break	Reliable	Germany	(early) Aurignacian, Aurignacian /MP	VII	48.554	10.146	Conard N.J. et al. 2003. JHE 44: 331-371.
Bockstein-Torle	KIA-8955	46380	1360	1170	AMS	horse metapodal fresh break	Reliable	Germany	(early) Aurignacian, Aurignacian /MP	VII	48.554	10.146	Conard N.J. et al. 2003. JHE 44: 331-371.
Bodrogkeresztur	Hv-12986	10630	270		Conv 14C	bone( contaminated?)	Unreliable	Hungary	Late Gravettian, Pavlovian	-25-47 cm	48.1514	21.3469	Svoboda J. 2007. Paleo 19: 203-220. G. Lengyel FOLIA QUATERNARIA 86, KRAKÓW 2018, 5–157. Wilczynski J. e.a., Radiocarbon, Vol 00, Nr 00, 2019, p 1–17
Bodrogkeresztur	Deb-3381	18575	208		Conv 14C	bone (contaminated?)	Unreliable	Hungary	Late Gravettian, Pavlovian	-25-47 cm	48.1514	21.3469	Svoboda J. 2007. Paleo 19: 203-220. G. Lengyel FOLIA QUATERNARIA 86, KRAKÓW 2018, 5–157. Wilczynski J. e.a., Radiocarbon, Vol 00, Nr 00, 2019, p 1–17
Bodrogkeresztur	Poz-95148	21270	190		AMS	A Archaeological layer 1963 Equus sp. Upper tooth	Reliable	Hungary	Late Gravettian, Pavlovian	-25-47 cm	48.1514	21.3469	Svoboda J. 2007. Paleo 19: 203-220. G. Lengyel FOLIA QUATERNARIA 86, KRAKÓW 2018, 5–157. Wilczynski J. e.a., Radiocarbon, Vol 00, Nr 00, 2019, p 1–17
Bodrogkeresztur	Poz-95146	22620	210		AMS	G 15 Archaeological layer 1963 Mammuthus primigenius Femur	Reliable	Hungary	Late Gravettian, Pavlovian	-25-47 cm	48.1514	21.3469	Svoboda J. 2007. Paleo 19: 203-220. G. Lengyel FOLIA QUATERNARIA 86, KRAKÓW 2018, 5–157. Wilczynski J. e.a., Radiocarbon, Vol 00, Nr 00, 2019, p 1–17
Bodrogkeresztur	Poz-95150	23010	220		AMS	A 36–39 Archaeological layer 1963 Alces alces Mandibula	Reliable	Hungary	Late Gravettian, Pavlovian	-25-47 cm	48.1514	21.3469	Svoboda J. 2007. Paleo 19: 203-220. G. Lengyel FOLIA QUATERNARIA 86, KRAKÓW 2018, 5–157. Wilczynski J. e.a., Radiocarbon, Vol 00, Nr 00, 2019, p 1–17
Bodrogkeresztur	Poz-95149	23380	230		AMS	G 28 Archaeological layer 1963 Alces alces Mandibula	Reliable	Hungary	Late Gravettian, Pavlovian	-25-47 cm	48.1514	21.3469	Svoboda J. 2007. Paleo 19: 203-220. G. Lengyel FOLIA QUATERNARIA 86, KRAKÓW 2018, 5–157. Wilczynski J. e.a., Radiocarbon, Vol 00, Nr 00, 2019, p 1–17
Bodrogkeresztur	Deb-2555	26318	365		Conv 14C	paleosol taken for malacology and the charcoals found within sample	Unreliable	Hungary	Late Gravettian, Pavlovian	-25-47 cm	48.1514	21.3469	Svoboda J. 2007. Paleo 19: 203-220. G. Lengyel FOLIA QUATERNARIA 86, KRAKÓW 2018, 5–157. Wilczynski J. e.a., Radiocarbon, Vol 00, Nr 00, 2019, p 1–17
Bodrogkeresztur	GXO-195	28700	3000		Conv 14C	charcoal in two levels from trench F (not clear which level)	Reliable	Hungary	Late Gravettian, Pavlovian	-25-47 cm	48.1514	21.3469	Svoboda J. 2007. Paleo 19: 203-220. G. Lengyel FOLIA QUATERNARIA 86, KRAKÓW 2018, 5–157. Wilczynski J. e.a., Radiocarbon, Vol 00, Nr 00, 2019, p 1–17
Bodrogkeresztur	?	31965	790		Conv 14C	?	Reliable	Hungary	Late Gravettian, Pavlovian	-25-47 cm	48.1514	21.3469	Svoboda J. 2007. Paleo 19: 203-220. G. Lengyel FOLIA QUATERNARIA 86, KRAKÓW 2018, 5–157. Wilczynski J. e.a., Radiocarbon, Vol 00, Nr 00, 2019, p 1–17
Bohunice II	OxA-22192	39050	600		AMS	charcoal	Reliable	Czech Republic	Szeletian		49.1672	16.5776
Bohunice II	OxA-22191	39950	650		AMS	charcoal	Reliable	Czech Republic	Szeletian		49.1672	16.5776
Bohunice-Cihelna	GrN-16920	36000	1100		Conv 14C	Charcoal, no artefacts associated	Reliable	Czech Republic	Bohunician, Levalloisian stemmed transitional industry	4a, lower soil	49.1702	16.5852	Kozlowski J. 2004. In: Brantingham p. et al. The Early Upper Palaeolithic beyojnd Western Europe: 14-29. Richter D. e.a.. 2008. JAS: 1-13.
Bohunice-Cihelna	OxA-14845	41250	450		AMS	Abies alba	Reliable	Czech Republic	Bohunician, Levalloisian stemmed transitional industry	4a, lower soil	49.1702	16.5852	Kozlowski J. 2004. In: Brantingham p. et al. The Early Upper Palaeolithic beyojnd Western Europe: 14-29. Richter D. e.a.. 2008. JAS: 1-13.
Bohunice-Cihelna	OxA-14843	42100	450		AMS	Picea/Larix sp.	Reliable	Czech Republic	Bohunician, Levalloisian stemmed transitional industry	4a, lower soil	49.1702	16.5852	Kozlowski J. 2004. In: Brantingham p. et al. The Early Upper Palaeolithic beyojnd Western Europe: 14-29. Richter D. e.a.. 2008. JAS: 1-13.
Bohunice-Cihelna	GrN-6165	42900	1700	1400	Conv 14C	Charcoal	Reliable	Czech Republic	Bohunician, Levalloisian stemmed transitional industry	4a, lower soil	49.1702	16.5852	Kozlowski J. 2004. In: Brantingham p. et al. The Early Upper Palaeolithic beyojnd Western Europe: 14-29. Richter D. e.a.. 2008. JAS: 1-13.
Bohunice-Cihelna	OxA-14844	43250	550		AMS	Picea/Larix sp. From interpleniglacial soil	Reliable	Czech Republic	Bohunician, Levalloisian stemmed transitional industry	4a, lower soil	49.1702	16.5852	Kozlowski J. 2004. In: Brantingham p. et al. The Early Upper Palaeolithic beyojnd Western Europe: 14-29. Richter D. e.a.. 2008. JAS: 1-13.
Bohunice-Cihelna		47400	7300		TL		Reliable	Czech Republic	Bohunician, Levalloisian stemmed transitional industry	4a, lower soil	49.1702	16.5852	Kozlowski J. 2004. In: Brantingham p. et al. The Early Upper Palaeolithic beyojnd Western Europe: 14-29. Richter D. e.a.. 2008. JAS: 1-13.
Bohunice-Kejbalay	Q-1044	40173	1200		Conv 14C	Picea & Larix from lower soil of Kejbaly I	Reliable	Czech Republic	Bohunician, Levalloisian stemmed transitional industry	4a, lower soil	49.1702	16.5852	K. Valoch, Moravské Museum, Institut Anthropos, 659-37 Brno, CSSR Kozlowski J. 2004. In: Brantingham p. et al. The Early Upper Palaeolithic beyojnd Western Europe: 14-29. Richter D. e.a.. 2008. JAS: 1-13.
Bohunice-Kejbalay	OxA-14848	41350	450		AMS	cf. Picea/Larix	Reliable	Czech Republic	Bohunician, Levalloisian stemmed transitional industry	4a, lower soil	49.1702	16.5852	K. Valoch, Moravské Museum, Institut Anthropos, 659-37 Brno, CSSR Kozlowski J. 2004. In: Brantingham p. et al. The Early Upper Palaeolithic beyojnd Western Europe: 14-29. Richter D. e.a.. 2008. JAS: 1-13.
Bohunice-Kejbalay	GrN-6802	41400	1400	1200	Conv 14C	charcoal from lower soil of Kejbaly II	Reliable	Czech Republic	Bohunician, Levalloisian stemmed transitional industry	4a, lower soil	49.1702	16.5852	K. Valoch, Moravské Museum, Institut Anthropos, 659-37 Brno, CSSR Kozlowski J. 2004. In: Brantingham p. et al. The Early Upper Palaeolithic beyojnd Western Europe: 14-29. Richter D. e.a.. 2008. JAS: 1-13.
Bohunice-Kejbalay	OxA-14847	42750	550		AMS	Picea/Larix sp.	Reliable	Czech Republic	Bohunician, Levalloisian stemmed transitional industry	4a, lower soil	49.1702	16.5852	K. Valoch, Moravské Museum, Institut Anthropos, 659-37 Brno, CSSR Kozlowski J. 2004. In: Brantingham p. et al. The Early Upper Palaeolithic beyojnd Western Europe: 14-29. Richter D. e.a.. 2008. JAS: 1-13.
Bohunice-Kejbalay	OxA-14846	43600	550		AMS	Picea/Larix sp.	Reliable	Czech Republic	Bohunician, Levalloisian stemmed transitional industry	4a, lower soil	49.1702	16.5852	K. Valoch, Moravské Museum, Institut Anthropos, 659-37 Brno, CSSR Kozlowski J. 2004. In: Brantingham p. et al. The Early Upper Palaeolithic beyojnd Western Europe: 14-29. Richter D. e.a.. 2008. JAS: 1-13.
Boila	OxA-5243	10190	90		AMS	charred bone	Reliable	Greece	Late Palaeolithic	IIIb	39.9664	20.6589	Adam E. 1996. Eraul 76: 63-71. Facorellis Y. 2003. The Greek Mesolithic: 51-68.
Boila	OxA-5245	10560	110		AMS	charred bone	Reliable	Greece	Late Palaeolithic	IIIb	39.9664	20.6589	Adam E. 1996. Eraul 76: 63-71. Facorellis Y. 2003. The Greek Mesolithic: 51-68.
Boila	DEM-415-371	11173	453		Conv 14C		Reliable	Greece	Late Palaeolithic	IIIb	39.9664	20.6589	Adam E. 1996. Eraul 76: 63-71. Facorellis Y. 2003. The Greek Mesolithic: 51-68.
Boila	DEM-501	12333	221		Conv 14C		Reliable	Greece	Late Palaeolithic	IIIa	39.9664	20.6589	Adam E. 1996. Eraul 76: 63-71.
Boila	OxA-5241	12480	120		AMS		Reliable	Greece	Late Palaeolithic	IIIa	39.9664	20.6589	Adam E. 1996. Eraul 76: 63-71.
Boila	DEM-502	12901	157		Conv 14C		Reliable	Greece	Late Palaeolithic	IIIa	39.9664	20.6589	Adam E. 1996. Eraul 76: 63-71.
Boila	OxA-5246	13810	130		AMS		Reliable	Greece	Late Palaeolithic	II	39.9664	20.6589	Adam E. 1996. Eraul 76: 63-71.
Boila	Beta-109187	14310	200		AMS	Charcoal	Reliable	Greece	Late Palaeolithic	II	39.9664	20.6589	Adam E. 1996. Eraul 76: 63-71.
Boinesti		35000	5000		OSL	IRSL	Reliable	Romania	Late Mousterian	D	47.9167	23.35	Tuffreau A. e.a. The Central and Eastern European Online Library. CEEOL copyright 2017
Bois clair, Locus 1	PR-BDX15346	53000	4000		OSL	TT-OSL	Reliable	France	Middle Palaeolithic	UPS 5	45.2047	-0.17451	BERNARD-GUELLE S. et al. 2017, Paleo 28: 31-69,
Bois clair, Locus 1	PR84-BDX15345	55000	5000		OSL	TT-OSL	Reliable	France	Middle Palaeolithic	UPS 4b	45.2047	-0.17451	BERNARD-GUELLE S. et al. 2017, Paleo 28: 31-69,
Bois clair, Locus 1	PR87-BDX15348	96000	7000		OSL	TT-OSL	Reliable	France	Middle Palaeolithic	UPS 11	45.2047	-0.17451	BERNARD-GUELLE S. et al. 2017, Paleo 28: 31-69,
Bois des Brousses	OxA-22040	16060	80		AMS		Reliable	France	Magdalenian middle, ancient?	1a	43.7138	3.56751	Onoratini,G and Renault-Miskovsky,J,Préhistoire et environnement du paleolithique superieur du sud-est de la France,in: European late pleistocene, isotope stages 2 and 3: humans, their ecology & cultural adaptations,p131-174. Bazile F. 2011. Paleo 22.
Bois des Brousses	OxA-22941	16440	80		AMS		Reliable	France	Epigravettian	3	43.7138	3.56751	Bazile F. 2011. Paleo 22.
Bois du Cantet	Ly-1404	13060	430		Conv 14C	Bone	Reliable	France	Final Magdalenian, Middle Magdalenian		43.05	0.133333	Chevalier A. e.a. 2016, Munibe 67: 269-284.
Bois du Cantet	Ly-1403	13370	270		Conv 14C	bone	Reliable	France	Magdalenian		43	-0.25
Bois du Clos	LYON-1375	51500	0		AMS	Bone	Reliable	France	Palaeolithic		45.6833	0.35113	Banadora, Banque de données des dates radiocarbones de Lyon pour 'Europe et le Proche-Orient P Galate - … at: http://www. archeometrie. mom. fr/Banadora, 2011
Bois du Roc	LYON-1379	50600	0		AMS	Bone	Reliable	France	Palaeolithic	BDR3	45.7333	0.4	Banadora, Banque de données des dates radiocarbones de Lyon pour 'Europe et le Proche-Orient P Galate - … at: http://www. archeometrie. mom. fr/Banadora, 2011
Bois du roc	LYON-1378	54100	0		AMS	Bone	Reliable	France	Palaeolithic	BDRI	45.7333	0.4	Banadora, Banque de données des dates radiocarbones de Lyon pour 'Europe et le Proche-Orient P Galate - … at: http://www. archeometrie. mom. fr/Banadora, 2011
Bois Laiterie	GX-21380-6	2235	85		AMS	human bone	Reliable	Belgium	Mesolithic Initial (Burial)		50.35	4.85	Lopez Bayen et al. La grotte du bois laiterie: Du Magdalénien au Mésolithique, différences complementaires, Notae Praehistorica, 16, pp. 63-74, Meiklejohn C. e.a. 2014 Mesolithic Miscellany 22: 10-39,
Bois Laiterie	OxA-8910	9515	65		AMS	human left humerus	Reliable	Belgium	Mesolithic Initial (Burial)		50.35	4.85	Lopez Bayen et al. La grotte du bois laiterie: Du Magdalénien au Mésolithique, différences complementaires, Notae Praehistorica, 16, pp. 63-74, Meiklejohn C. e.a. 2014 Mesolithic Miscellany 22: 10-39,
Bois Laiterie	GX-20433	12625	117		AMS	collagene	Reliable	Belgium	Upper Magdalenian		50.35	4.85	Otte M., Straus L. (eds) Liège ERAUL 80, 1997
Bois Laiterie	GX-20434	12665	96		AMS	collagene	Reliable	Belgium	Upper Magdalenian		50.35	4.85	Otte M., Straus L. (eds) Liège ERAUL 80, 1997
Bois Ragot	Gif-2537	10030	140		Conv 14C	terre charbonneuse	Unreliable	France	final Magdalenian	6	46.3667	0.683333	http://pageperso.aol.fr/vdujardin/14C.html
Bois Ragot	Gif-3579	10180	160		Conv 14C	terre ch	Unreliable	France	final Magdalenian	6	46.3667	0.683333	http://pageperso.aol.fr/vdujardin/14C.html
Bois Ragot	Gif-3580	10990	160		Conv 14C	terre charbonneuse	Unreliable	France	upper Magdalenian	4	46.3667	0.683333	http://pageperso.aol.fr/vdujardin/14C.html
Bois Ragot	OxA-28188	11425	50		AMS	Chevreuil	Reliable	France	Azilian	BR3	46.3667	0.683333	Aude CHEVALLIER NOUVELLES DATATIONS RADIOCARBONE DES NIVEAUX AZILIENS DE LA GROTTE DU BOIS-RAGOT
Bois Ragot	OxA-2754	11640	55		AMS	harpoon	Reliable	France	Upper Magdalenian	BR6	46.3667	0.683333	Aude CHEVALLIER NOUVELLES DATATIONS RADIOCARBONE DES NIVEAUX AZILIENS DE LA GROTTE DU BOIS-RAGOT
Bois Ragot	OxA-28187	11865	50		AMS	Cervus bone	Reliable	France	Azilian	BR3	46.3667	0.683333	Aude CHEVALLIER NOUVELLES DATATIONS RADIOCARBONE DES NIVEAUX AZILIENS DE LA GROTTE DU BOIS-RAGOT
Bois Ragot	OxA-10332/LYO?-1371	12475	75		AMS	reindeer bone	Reliable	France	Azilian	BR4	46.3667	0.683333	Chevalier A. e.a. 2015. Paléolithique final et Mésolithique dans le Bassin parisien et ses marges Habitats, sociétés et environnements: 47-50.
Bois Ragot	OxA-28185	12500	55		AMS	Cervus bone	Reliable	France	Azilian	BR4	46.3667	0.683333	Chevalier A. e.a. 2015. Paléolithique final et Mésolithique dans le Bassin parisien et ses marges Habitats, sociétés et environnements: 47-50.
Bois Ragot	OxA-12079/LYON-2102	12560	50		AMS	Harpoon fragment	Reliable	France	Upper Magdalenian	BR5	46.3667	0.683333	http://pageperso.aol.fr/vdujardin/14C.html, Aude CHEVALLIER NOUVELLES DATATIONS RADIOCARBONE DES NIVEAUX AZILIENS DE LA GROTTE DU BOIS-RAGOT
Bois Ragot	OxA-10333/LYON-1372	12585	75		AMS	deer bone	Reliable	France	Azilian	BR4	46.3667	0.683333	Chevalier A. e.a. 2015. Paléolithique final et Mésolithique dans le Bassin parisien et ses marges Habitats, sociétés et environnements: 47-50.
Bois Ragot	OxA-10263/LYON-1369	12615	70		AMS	Reindeer bone	Reliable	France	Upper Magdalenian	BR5	46.3667	0.683333	http://pageperso.aol.fr/vdujardin/14C.html, Aude CHEVALLIER NOUVELLES DATATIONS RADIOCARBONE DES NIVEAUX AZILIENS DE LA GROTTE DU BOIS-RAGOT
Bois Ragot	OxA-12080/LYON-2103	12630	50		AMS	Harpoon fragment	Reliable	France	Upper Magdalenian	BR6	46.3667	0.683333	Aude CHEVALLIER NOUVELLES DATATIONS RADIOCARBONE DES NIVEAUX AZILIENS DE LA GROTTE DU BOIS-RAGOT
Bois Ragot	Poz-52976	12640	70		AMS	Proximal reindeer metatarsal	Reliable	France	Late Upper Magdalenian	3	46.3667	0.68333	Barshay-Szmidt C. e.a. Quaternary International 414 (2016) 62-91.
Bois Ragot	OxA-10262/LYON-1368	12645	65		AMS	Reindeer bone	Reliable	France	Upper Magdalenian	BR6	46.3667	0.683333	Aude CHEVALLIER NOUVELLES DATATIONS RADIOCARBONE DES NIVEAUX AZILIENS DE LA GROTTE DU BOIS-RAGOT
Bois Ragot	OxA-10331/LYON-1370	12685	70		AMS	deer bone	Reliable	France	Upper Magdalenian	BR5	46.3667	0.683333	http://pageperso.aol.fr/vdujardin/14C.html, Aude CHEVALLIER NOUVELLES DATATIONS RADIOCARBONE DES NIVEAUX AZILIENS DE LA GROTTE DU BOIS-RAGOT
Bois Ragot	OxA-10334/LYON-1373	12720	100		AMS	Deer bone	Reliable	France	Azilian	BR3	46.3667	0.683333	Aude CHEVALLIER NOUVELLES DATATIONS RADIOCARBONE DES NIVEAUX AZILIENS DE LA GROTTE DU BOIS-RAGOT
Bois Ragot	OxA-28186	12965	55		AMS	Metatarsus Capreolus capreolus	Reliable	France	Azilian	BR4	46.3667	0.683333	Chevalier A. e.a. 2015. Paléolithique final et Mésolithique dans le Bassin parisien et ses marges Habitats, sociétés et environnements: 47-50.
Bois-des-Brousses	Gif-6013	13500	230		Conv 14C	charcoal	Reliable	France	Solutrean	2B	43.6833	3.5833	Bazile-Robert E., 1981. Paléobiologie continentale, XII, n°1 : 79-90
Bois-des-Brousses	MC-2247	15800	300		Conv 14C		Reliable	France	Solutrean	2B	43.6833	3.5833	Bazile-Robert E., 1981. Paléobiologie continentale, XII, n°1 : 79-90
Bois-du-Cantet	Ly-2614	10920	140		Conv 14C	rock art	Reliable	France	Magdalenian	boyau 7	43	-0.25
Bois-Roche		69700	4100		other	ESR on bovid teeth from layers 1c and 2 (average)	Reliable	France	Middle Palaeolithic		45.7326	-0.3795	Villa P. E.a; 200. J Anthropological Research 56: 187-215. Villa P.2010 in Prehistoire entre Vienne et Charente: 85-107.
Bolinkoba	OxA-32518	10605	50		AMS	Cervus elephas, Phalanx 1, anthropogenic breakage	Reliable	Spain	Gravettian	VI/F	43.1261	-2.63404	pone 0199954s001.doçcx, https://www.ncbi.nlm.nih.gov/pmc/articles/PMC6172272/pdf/41598_2018_Article_32493.pdf, Marin Arroyo A. PLoS ONE 13(4) e0194708,
Bolinkoba	Beta-302979	14110	60		AMS	charcoal	Reliable	Spain	Mliddle Magdalenian	medio 1	43.1261	-2.63404	IRIARTE-CHIAPUSSO, M.J. 2015, Bolinkoba (Abadiño) y su yacimiento arqueológico, BAI 6,
Bolinkoba		17490	90		AMS		Reliable	Spain	Solutrean		43.1261	-2.63404	IRIARTE-CHIAPUSSO, M.J. e.a. 2015, Bolinkoba (Abadiño) y su yacimiento arqueológico, BAI 6, Jones J.R. SCIentIfICREPORtS | (2018) 8:14842 https://www.ncbi.nlm.nih.gov/pmc/articles/PMC6172272/pdf/41598_2018_Article_32493.pdf
Bolinkoba	Beta-302981	21020	90		AMS	charcoal	Reliable	Spain	Gravettian	2 superior, IV/F	43.1261	-2.63404	IRIARTE-CHIAPUSSO, M.J. e.a. 2015, Bolinkoba (Abadiño) y su yacimiento arqueológico, BAI 6, Jones J.R. SCIentIfICREPORtS | (2018) 8:14842 https://www.ncbi.nlm.nih.gov/pmc/articles/PMC6172272/pdf/41598_2018_Article_32493.pdf
Bolinkoba	OxA-32519	25280	210		AMS	Cervus elephaas phalancx 2, cp^mete	Reliable	Spain	Gravettian	2 superior, IV/F	43.1261	-2.63404	IRIARTE-CHIAPUSSO, M.J. e.a. 2015, Bolinkoba (Abadiño) y su yacimiento arqueológico, BAI 6, Jones J.R. SCIentIfICREPORtS | (2018) 8:14842 https://www.ncbi.nlm.nih.gov/pmc/articles/PMC6172272/pdf/41598_2018_Article_32493.pdf
Bolinkoba	OxA-32519	25280	210		AMS	Cervus elephaas phalancx 2, cp^mete	Reliable	Spain	Gravettian	VI/F	43.1261	-2.63404	pone 0199954s001.doçcx, https://www.ncbi.nlm.nih.gov/pmc/articles/PMC6172272/pdf/41598_2018_Article_32493.pdf, Marin Arroyo A. PLoS ONE 13(4) e0194708,
Bolinkoba	Beta-426854	25950	120		AMS	charcoal	Reliable	Spain	Gravettian	2 superior, IV/F	43.1261	-2.63404	IRIARTE-CHIAPUSSO, M.J. e.a. 2015, Bolinkoba (Abadiño) y su yacimiento arqueológico, BAI 6, Jones J.R. SCIentIfICREPORtS | (2018) 8:14842 https://www.ncbi.nlm.nih.gov/pmc/articles/PMC6172272/pdf/41598_2018_Article_32493.pdf
Bolinkoba	Beta-302983	29770	140		AMS	charcoal	Reliable	Spain	Evolved Aurignacian	2 inferior	43.1261	-2.63404	IRIARTE-CHIAPUSSO, M.J. 2015, Bolinkoba (Abadiño) y su yacimiento arqueológico, BAI 6, https://sites.google.com/ehu.eus/c14peninsulaiberica/dataciones-14
Bolinkoba	Beta-426855	30520	190		AMS	charcoal	Reliable	Spain	Evolved Aurignacian	2 inferior	43.1261	-2.63404	IRIARTE-CHIAPUSSO, M.J. 2015, Bolinkoba (Abadiño) y su yacimiento arqueológico, BAI 6, https://sites.google.com/ehu.eus/c14peninsulaiberica/dataciones-14
Bolinkoba	Beta-302984	30780	180		AMS	charcoal	Reliable	Spain	Evolved Aurignacian	2 inferior	43.1261	-2.63404	IRIARTE-CHIAPUSSO, M.J. 2015, Bolinkoba (Abadiño) y su yacimiento arqueológico, BAI 6, https://sites.google.com/ehu.eus/c14peninsulaiberica/dataciones-14
Bolkow	MKL-3350	9480	50		AMS		Reliable	Poland	Epiahrensburgian	5	53.6698	14.3596	Galinski T. przegląd archeologiczny Vol. 66, 2018, pp. 5-30
Bolkow	MKL-3390	9620	70		AMS		Reliable	Poland	Epiahrensburgian	5	53.6698	14.3596	Galinski T. przegląd archeologiczny Vol. 66, 2018, pp. 5-30
Bolkow	MKL-3351	9680	50		AMS		Reliable	Poland	Epiahrensburgian	5	53.6698	14.3596	Galinski T. przegląd archeologiczny Vol. 66, 2018, pp. 5-30
Bolkow	MKL-3349	9910	50		AMS		Reliable	Poland	Epiahrensburgian	5	53.6698	14.3596	Galinski T. przegląd archeologiczny Vol. 66, 2018, pp. 5-30
Bolla	RTA-3529	9540	75		Conv 14C		Reliable	Greece	Mesolithic	IV	47.193	7.663	http://antiquity.ac.uk/projgall/524
Bollschweil	McMaster 99305	82000	7000		other	tooth enamel ESR EU	Reliable	Germany	Middle Palaeolithic	1	47.9331	7.77999	Rink W. et al. 2002. Archaeometry 44: 635-650.
Bollschweil	McMaster 99303	98000	9000		other	tooth enamel ESR EU	Reliable	Germany	Middle Palaeolithic	1	47.9331	7.77999	Rink W. et al. 2002. Archaeometry 44: 635-650.
Bollschweil	McMaster 302	112000	11000		other	tooth enamel ESR EU	Reliable	Germany	Middle Palaeolithic	2b	47.9331	7.77999	Rink W. et al. 2002. Archaeometry 44: 635-650.
Bollschweil	McMaster 99305	112000	13000		other	tooth enamel ESR LU	Reliable	Germany	Middle Palaeolithic	1	47.9331	7.77999	Rink W. et al. 2002. Archaeometry 44: 635-650.
Bollschweil	McMaster 99303	126000	15000		other	tooth enamel ESR LU	Reliable	Germany	Middle Palaeolithic	1	47.9331	7.77999	Rink W. et al. 2002. Archaeometry 44: 635-650.
Bollschweil	McMaster 999302	143000	18000		other	tooth enamel ESR LU	Reliable	Germany	Middle Palaeolithic	2b	47.9331	7.77999	Rink W. et al. 2002. Archaeometry 44: 635-650.
Bollschweil	Mc Master99301	151000	20000		other	tooth enamel ESR EU	Reliable	Germany	Middle Palaeolithic	2b	47.9331	7.77999	Rink W. et al. 2002. Archaeometry 44: 635-650.
Bollschweil	McMaster 99301	171000	27000		other	tooth enamel ESR LU	Reliable	Germany	Middle Palaeolithic	2b	47.9331	7.77999	Rink W. et al. 2002. Archaeometry 44: 635-650.
Bolomor		121000	18000		TL		Reliable	Spain	Recent Middle Palaeolithic, Mousterian	II	39.0601	-0.24988	Quam I. 2001. JHE 41: 385-435. Fernandez Peris J. 2003. Boletin 4 Sedeck: 34-47.
Bolomor		152000	23000		TL	from top of layer XIIIa	Reliable	Spain	Middle Palaeolithic	XIIIc	39.0601	-0.24988	Rivels F. e.a. 2008. CR Palevol7: 391-399. Fernandez Peris J. e.a. 2010. QI. Arsuaga J.L. 2012. JHE 62: 629-639.
Bolomor		180000			other	AR from 12c	Reliable	Spain	Palaeolithic	XII	39.0601	-0.24988	Blasco R e.a. 2010. Palevol 9: -184. Fernandez Peris J. e.a. 2012 QI 247: 267-277.
Bolomor		225000	34000		TL		Reliable	Spain	Middle Palaeolithic	XIV	39.0601	-0.24988	Blasco R. e.a. 2010. Palevol 9: 171-184. Fumanal MP. 1993. Cuad. De Geogr. 54: 223-248.
Bolomor		228000	53000		other	Acid racemisation	Reliable	Spain	Middle Palaeolithic	XIIIc	39.0601	-0.24988	Rivels F. e.a. 2008. CR Palevol7: 391-399. Fernandez Peris J. e.a. 2010. QI. Arsuaga J.L. 2012. JHE 62: 629-639.
Bolomor		233000	35000		TL		Reliable	Spain	Middle Palaeolithic	XIV	39.0601	-0.24988	Blasco R. e.a. 2010. Palevol 9: 171-184. Fumanal MP. 1993. Cuad. De Geogr. 54: 223-248.
Bolomor		525000	125000		other	Acid racemization	Reliable	Spain	Middle Palaeolithic	17	39.0601	-0.24988	Rivels F. e.a. 2008. CR Palevol7: 391-399. Fernandez Peris J. e.a. 2008. Treballs d'Arqueologia 14: 141-169.
Bolshaya Slizneva	SOAN-3009	12930	60		Conv 14C	bone	Reliable	Russian Federation	Upper Palaeolithic	7	55.95	92.53	Kuzmin, Y.V. & Orlova, L.A. 1998.Radiocarbon chronology of the Siberian Paleolithic. Journal of World Prehistory, 12(1): 1-53. Graf K.E. 2009. JAS 36: 694-707.
Bolshaya Slizneva	SOAN-3315	13540	500		Conv 14C	charcoal	Reliable	Russian Federation	Upper Palaeolithic	8	55.95	92.53	Kuzmin, Y.V. & Orlova, L.A. 1998.Radiocarbon chronology of the Siberian Paleolithic. Journal of World Prehistory, 12(1): 1-53. Graf K.E. 2009. JAS 36: 694-707.
Bolshiye-Allaki-2	SOAN-2213	24760	1095		Conv 14C	Bone collagen	Reliable	Russian Federation	Upper Palaeolithic	3	55.9523	60.8937	Petrin V.T. 2012. Archaeologty, Ethnology and Antrhropology of Eurasia 40/4: 28-40.
Bolshoi Iakor	HH-6425	12380	200		Conv 14C	bone	Reliable	Russian Federation	Late Palaeolithic		57.83	113.967	E. Ineshin. The System of Splitting and Adaptaion Mechanism (on Bolshoj Yakor materials)// The Origin and Dispersal of Microblade Industry in Northern Eurasia. Sapporo, 1992, p. 91-97; Ineshin at all Prolegomena of the System Activity Approach in the.....
Bolshoi Iakor		16090			Conv 14C		Reliable	Russian Federation	Late Palaeolithic		57.83	113.967	E. Ineshin. The System of Splitting and Adaptaion Mechanism (on Bolshoj Yakor materials)// The Origin and Dispersal of Microblade Industry in Northern Eurasia. Sapporo, 1992, p. 91-97; Ineshin at all Prolegomena of the System Activity Approach in the.....
Bolshoi Iakor I	LE-4173A	10070	540		Conv 14C	Charcoal	Reliable	Russian Federation	Upper Palaeolithic	4A	57.83	113.967	Kuzmin, Y.V. & Orlova, L.A. 1998. Radiocarbon chronology of the SiberianPaleolithic. Journal of World Prehistory, 12(1): 1-53.
Bolshoi Iakor I	IM-920	10100	100		Conv 14C	Charcoal	Reliable	Russian Federation	Late Palaeolithic	3A	57.83	113.967	Buvit I. e.a. 2011 QI 242:: 379-400.
Bolshoi Iakor I	IM-968	10320	150		Conv 14C	charcoal	Reliable	Russian Federation	Upper Palaeolithic	4A	57.83	113.967	Kuzmin, Y.V. & Orlova, L.A. 1998. Radiocarbon chronology of the SiberianPaleolithic. Journal of World Prehistory, 12(1): 1-53.
[truncated: 15,238 more rows]
