# Supplementary material for: Radiocarbon Palaeolithic Europe database: A regularly updated dataset of the radiometric data regarding the Palaeolithic of Europe, Siberia included
Source: Data Brief. 2020 Jun 4;31:105793. doi: 10.1016/j.dib.2020.105793 (PMC7300123; doi:10.1016/j.dib.2020.105793)
Supplement: Supplementary file 2 [file mmc2.xml]

<?xml version="1.0" encoding="utf-8" standalone="no"?>
<data>
  <datasets>
    <author>pierre.vermeersch@kuleuven.be</author>
    <type>1</type>
    <dataset>
      <name>Radiocarbon Palaeolithic Europe database: a regularly updated dataset of the radiometric data regarding the Palaeolithic of Europe, Siberia included</name>
      <caption />
      <description>At the Berlin INQUA Congress (1995) a working group, European Late Pleistocene Isotopic Stages 2 &amp; 3: Humans, Their Ecology &amp; Cultural Adaptations, was established under the direction of  J Renault-Miskovsky (Institut de Paléontologie humaine, Paris). One of the objectives was building a database of the human occupation of Europe during this period. The database has been enlarged and now includes Lower, Middle and Upper Palaeolithic sites connecting them to their environmental conditions and the</description>
      <filetype>
        <name />
      </filetype>
      <filesize />
      <source>0</source>
      <sourcename>Original Data</sourcename>
      <access>
        <type>1</type>
        <name>Data available in data repository</name>
        <reponame>Mendeley Data</reponame>
        <PersistentId />
        <deeplinkurl>https://data.mendeley.com/datasets/27yphd4yvt/1/files/0f75d326-8964-4d83-a95c-084c908b866d/inspected-journals.xlsx?dl=1</deeplinkurl>
      </access>
    </dataset>
  </datasets>
</data>
